# Supplementary material for: Enhanced serodiagnostic potential of a fusion molecule consisting of Rv1793, Rv2628 and a truncated Rv2608 of Mycobacterium tuberculosis
Source: PLoS One. 2021 Nov 12;16(11):e0258389. doi: 10.1371/journal.pone.0258389 (PMC8589213; doi:10.1371/journal.pone.0258389)
Supplement: S1 File — (XLSX) [file pone.0258389.s001.xlsx]

## Sheet: TB Patients
	Rv1793	Rv2628	Rv2608	tnRv2608	TriFu64
1	0.662539	0.839354	0.973207	1.12658	1.31336
	0.670795	0.837452	1.10631	1.11935	1.32192
2	0.464396	0.723384	1.11495	0.970163	1.10873
	0.457172	0.730038	1.1115	0.970163	1.11216
3	0.697626	0.747148	1.27053	1.11754	1.35959
	0.723426	0.805133	1.19533	1.14828	1.37329
4	0.671827	0.846008	1.18928	1.09132	1.43065
	0.708978	0.86597	1.23509	1.09946	1.42723
5	0.415893	0.602662	0.906655	0.777577	0.899829
	0.423117	0.606464	0.909248	0.764014	0.898973
6	0.485036	0.634981	1.07087	1.07414	1.27654
	0.484004	0.661597	1.07433	1.09765	1.30479
7	0.726522	0.863118	0.98185	0.916817	1.20462
	0.749226	0.880228	0.971478	0.943038	1.2363
8	0.209494	0.413498	0.734659	0.678119	0.724315
	0.177503	0.390684	0.727744	0.643761	0.697774
9	0.706914	0.915399	1.27917	1.18535	1.31079
	0.73065	0.942966	1.2446	1.20434	1.30051
10	0.992776	0.841255	1.35869	1.28752	1.46233
	1.0258	0.891635	1.35609	1.32007	1.49658
11	0.993808	0.863118	0.98185	1.01266	1.17123
	1.01032	0.84981	0.974935	1.01627	1.17808
12	0.980392	0.959125	1.23336	1.29024	1.40753
	0.876161	0.923004	1.22731	1.23508	1.37757
13	1.43653	1.46103	1.40017	1.47468	1.57106
	1.39628	1.4173	1.37424	1.43942	1.54795
14	0.683179	0.886882	1.36819	1.42134	1.62586
	0.683179	0.874525	1.36992	1.41049	1.60017
15	0.539732	0.657795	1.0726	1.13382	1.17038
	0.514964	0.685361	1.07001	1.14286	1.16524
16	0.423117	0.610266	0.728608	0.839964	0.882705
	0.442724	0.489544	0.732066	0.827306	0.88613
17	0.531476	0.710076	0.85134	1.00181	1.01113
	0.49226	0.703422	0.846154	1.00362	1.00856
18	0.664603	0.810837	0.980985	1.06872	1.10445
	0.626419	0.765209	0.983578	1.0642	1.10103
19	0.442724	0.5827	0.822818	0.932188	0.981164
	0.434469	0.572243	0.818496	0.841772	0.97774
20	1.13622	0.922053	1.28176	1.34539	1.32705
	1.11971	0.89924	1.28781	1.33363	1.31421
21	0.521156	0.71673	1.01469	1.11664	1.08219
	0.504644	0.698669	1.00951	1.12658	1.07962
22	0.654283	0.865019	0.990493	1.12929	1.13699
	0.648091	0.868821	0.987035	1.12116	1.12586
23	0.898865	1.01521	0.970614	1.09132	1.08818
	0.920537	1.01901	0.983578	1.09403	1.0976
24	1.1063	1.12072	1.03025	1.14919	1.45805
	1.08153	1.12833	1.02766	1.16275	1.45548
25	0.907121	1.13308	1.07779	1.25045	1.32363
	0.907121	1.10837	1.08211	1.24955	1.32791
26	0.850361	1.00856	1.1452	1.21971	1.25771
	0.846233	1.01711	1.15212	1.22423	1.25771
27	0.539732	0.811787	1.07087	1.11935	1.10702
	0.534572	0.782319	1.06655	1.1094	1.08305
28	0.732714	0.869772	1.20657	1.21338	1.5625
	0.74613	0.880228	1.12619	1.1311	1.55822
29	1.06192	1.10646	1.15557	1.35986	1.5488
	1.06502	1.0903	1.1599	1.36076	1.53853
30	0.804954	0.947719	1.18755	1.22514	1.37072
	0.776058	0.905894	1.18928	1.19439	1.35531
31	1.04954	1.03422	1.33362	1.55244	1.70976
	1.04541	1.02186	1.34486	1.55696	1.67979
32	0.813209	0.876426	1.26448	1.38246	1.49401
	0.810114	0.878327	1.26793	1.3906	1.48973
33	0.909185	1.22148	1.22818	1.37432	1.40154
	0.923633	1.23194	1.23509	1.3698	1.39469
34	0.949432	1.17776	0.88159	0.869801	1.23031
	0.956656	1.15875	0.880726	0.877939	1.10188
35	0.690402	0.947719	0.850475	0.925859	1.19521
	0.683179	0.936312	0.846154	0.91953	1.20034
36	0.590299	0.844106	0.828868	0.90868	1.06336
	0.587203	0.885932	0.833189	0.896926	1.06079
37	0.331269	0.59981	0.839239	0.933092	1.08219
	0.357069	0.587452	0.843561	0.934901	1.0762
38	0.845201	0.953422	0.917891	0.936709	1.10531
	0.861713	0.954373	0.923077	0.944846	1.10959
39	1.3065	1.4097	0.78911	0.894213	1.42723
	1.30857	1.4154	0.781331	0.900542	1.40411
40	0.887513	1.21008	0.843561	0.878843	1.22774
	0.877193	1.2576	0.849611	0.912297	1.24829
41	1	1.01426	0.858254	0.960217	1.12671
	1.09907	1.02662	0.854797	0.955696	1.13356
42	1.23633	1.25	0.964564	0.890597	1.78168
	1.24768	1.25	0.966292	0.899638	1.68921
43	0.660475	0.771863	0.974935	0.846293	1.17295
	0.657379	0.781369	0.973207	0.832731	1.13784
44	0.816305	0.88403	1.07174	0.717902	1.01884
	0.80805	0.895437	1.07087	0.723327	1.01884
45	0.795666	0.946768	0.965428	0.906872	1.04966
	0.799794	0.942015	0.966292	0.904159	1.02997
46	0.517028	0.561787	0.963699	0.875226	0.953767
	0.515996	0.557985	0.966292	0.877034	0.94863
47	0.957688	1.04087	0.971478	0.924051	1.67038
	0.96388	1.05133	0.968885	0.932188	1.71832
48	0.627451	0.68346	0.963699	0.889693	0.978596
	0.614035	0.681559	0.964564	0.895118	0.978596
49	0.825593	0.951521	0.964564	0.922242	0.914384
	0.815273	0.951521	0.967156	0.931284	0.90839
50	0.80289	0.903992	0.973207	0.939421	1.06764
	0.810114	0.908745	0.979257	0.934901	1.07877
51	1.07018	1.15494	1.01037	1.02351	1.28168
	1.07224	1.14259	1.00432	1.01447	1.2911
52	0.836945	0.88308	0.997407	1.10398	1.25342
	0.822497	0.889734	0.995678	1.0859	1.25171
53	0.652219	0.951521	1.18496	1.20976	1.34418
	0.643963	0.946768	1.18323	1.21519	1.3339
54	1.23942	1.34221	1.20311	1.23779	1.37671
	1.27245	1.34886	1.20052	1.24231	1.38527
55	0.889577	0.913498	0.984443	1.00181	1.21062
	0.893705	0.918251	0.982714	0.992767	1.22175
56	0.990712	0.978137	0.964564	0.948463	1.26027
	1.01548	0.967681	0.966292	0.955696	1.26969
57	0.851393	0.928707	0.964564	0.957505	1.12414
	0.898865	0.943916	1.11755	0.9566	1.12414
58	0.780186	0.953422	0.967156	0.94575	0.951199
	0.79257	0.946768	0.964564	0.942134	0.945205
59	0.55934	0.560837	0.969749	0.960217	0.896404
	0.490196	0.601711	1.10458	0.959313	0.888699
60	0.449948	0.693916	0.965428	0.952984	0.919521
	0.4613	0.679658	0.967156	0.955696	0.91524
61	0.587203	0.73384	0.884183	0.922242	0.952055
	0.595459	0.724335	0.890233	0.913201	0.945205
62	0.647059	0.879278	1.10026	1.16546	1.18579
	0.647059	0.829848	1.0968	1.16456	1.20205
63	0.896801	0.960076	0.963699	0.953888	1.0137
	0.897833	0.952471	0.966292	0.94575	1.00599
64	0.853457	0.889734	0.972342	1	0.986301
	0.850361	0.886882	0.982714	1.00542	0.981164
65	0.940144	0.93346	0.982714	1.02712	1.10702
	0.956656	0.947719	0.985307	1.01627	1.10959
66	0.642931	0.71673	0.993086	1.03617	1.05051
	0.655315	0.715779	0.998271	1.03707	1.06764
67	0.664603	0.691065	0.761452	0.921338	0.882705
	0.652219	0.690114	0.757131	0.914105	0.884418
68	0.718266	0.75	0.878133	0.911392	0.989726
	0.705882	0.761407	0.889369	0.924051	0.984589
69	0.711042	0.731939	0.964564	0.986438	1.10445
	0.722394	0.727186	0.966292	0.981013	1.11301
70	0.630547	0.670152	0.784788	0.887884	0.938356
	0.616099	0.656844	0.78911	0.877939	0.999144
71	0.898865	0.9173	0.896283	0.933092	1.03339
	0.895769	0.918251	0.904927	0.933996	1.02911
72	0.778122	0.730989	0.736387	0.903255	1.02226
	0.788442	0.739544	0.740709	0.896926	1.02055
73	0.604747	0.609316	0.873812	0.917722	0.756849
	0.606811	0.610266	0.878997	0.917722	0.749144
74	0.687307	0.748099	0.792567	0.844485	0.842466
	0.661507	0.730989	0.797753	0.838156	0.836473
75	0.780186	0.777567	0.859118	0.862568	0.877568
	0.790506	0.775665	0.909248	0.914105	0.86387
76	0.844169	0.911597	0.904927	0.959313	0.9375
	0.852425	0.923954	0.898012	0.952984	0.9375
77	0.617131	0.752852	0.885048	0.927667	0.811644
	0.611971	0.737643	0.878133	0.940325	0.806507
78	0.629515	0.6673	0.900605	0.935805	0.71661
	0.627451	0.646388	0.899741	0.933996	0.708904
79	0.615067	0.694867	0.820225	0.93038	0.949486
	0.605779	0.679658	0.815039	0.894213	0.939212
80	0.54902	0.591255	0.757131	0.764919	0.770548
	0.550052	0.576996	0.762316	0.770344	0.770548
81	1.23839	1.28802	0.849611	0.914105	1.28853
	1.22497	1.27376	0.852204	0.905063	1.27312
82	0.651187	0.929658	0.761452	0.888788	1.00342
	0.644995	0.931559	0.766638	0.872514	0.999144
83	0.799794	0.961027	0.900605	0.895118	0.98887
	0.79257	0.961977	0.903198	0.896022	0.98887
84	0.805986	0.937262	0.866897	0.877939	1.17209
	0.795666	0.928707	0.879862	0.868897	1.16438
85	1.64809	1.77471	0.930856	0.871609	1.60103
	1.59959	1.76806	0.872083	0.812839	1.66524
86	1.01961	1.01806	0.88764	0.903255	1.00171
	1.01342	1.01996	0.897148	0.911392	1.00428
87	0.966976	1.02281	0.883319	0.909584	0.987158
	0.959752	1.01426	0.886776	0.899638	0.982877
88	0.993808	1.0019	0.94987	0.955696	0.972603
	1.01445	1.00856	0.945549	0.961121	0.991438
89	0.971104	1.01616	0.93777	0.871609	1.15753
	0.961816	1.01711	0.932584	0.859855	1.1601
90	0.77193	0.976236	0.910977	0.952984	0.97089
	0.773994	0.963878	0.915298	0.948463	0.963185
91	1.15789	1.173	0.959378	0.961121	1.20291
	1.15686	1.1711	0.949006	0.959313	1.20976
92	1.0031	0.994297	0.924806	1.08228	1.18322
	1.02064	1.0019	0.928263	1.09403	1.19777
93	0.96904	1.06084	1.14175	1.28391	1.4786
	0.975232	1.06749	1.13829	1.28933	1.48373
94	1.00619	1.14449	1.60156	1.69711	1.69692
	1.01342	1.13403	1.59983	1.68807	1.69949
95	1.4386	1.5789	1.58686	1.75859	1.81507
	1.44066	1.57224	1.58254	1.80289	1.80308
96	1.27554	1.32605	1.51599	1.79385	1.99401
	1.2807	1.33175	1.50821	1.78933	1.97688
97	0.930857	1.12833	1.09594	1.20253	1.43236
	0.924665	1.11882	1.08989	1.19892	1.42209
98	1.51187	1.577	0.965428	1.15099	1.8399
	1.51393	1.57985	0.967156	1.16094	1.8262
99	1.03302	1.12262	0.971478	1.06781	1.05993
	1.03612	1.12548	0.974935	1.06872	1.05308
100	1.72962	1.827	1.08124	1.24864	1.93236
	1.72962	1.81654	1.08729	1.24231	1.94092
101	1.0516	1.04183	1.00951	1.11935	1.14469
	1.04954	1.04087	1.00605	1.12839	1.13699
102	1.36842	1.36597	1.22818	1.28662	1.69178
	1.36945	1.36787	1.2325	1.27306	1.69863
103	1.31476	1.4981	1.1815	1.26763	1.59418
	1.32095	1.48859	1.17891	1.27215	1.5976
104	1.11352	1.10551	1.00864	1.08499	1.125
	1.11765	1.09125	1.00432	1.0868	1.12842
105	1.04025	1.35266	1.14607	1.29928	1.40925
	1.0516	1.3365	1.15212	1.30651	1.40068
106	0.74097	0.98289	0.938634	1.00814	1.04538
	0.736842	0.965779	0.929127	1.01085	1.05993
107	0.798762	1.02376	0.864304	0.952984	1.08048
	0.800826	1.01806	0.859983	0.94575	1.08562
108	0.649123	0.920152	0.920484	0.935805	0.967466
	0.646027	0.836502	0.923077	0.921338	0.970034
109	0.793602	0.957224	0.927398	0.946655	1.02312
	0.795666	0.954373	0.940363	0.924955	1.01541
110	0.749226	1.02471	0.942092	1.0651	1.08305
	0.743034	1.03137	0.944685	1.05877	1.08733
111	0.728586	0.880228	0.961971	0.916817	0.968322
	0.722394	0.867871	0.959378	0.916817	0.974315
112	0.693498	0.914449	0.958513	0.929476	0.969178
	0.70485	0.897338	0.954192	0.927667	0.958048
113	0.463364	0.657795	0.952463	0.950271	0.821062
	0.454076	0.652091	0.958513	0.936709	0.814212
114	0.400413	0.623574	0.958513	0.920434	0.944349
	0.361197	0.606464	0.953328	0.896926	0.930651
115	0.391125	0.625475	0.935177	0.918626	0.903253
	0.388029	0.637833	0.932584	0.915009	0.89726
116	0.652219	0.880228	0.961971	1.09494	1.11387
	0.647059	0.86692	0.960242	1.09494	1.11216
117	0.734778	0.961977	0.988764	1.09042	1.15753
	0.793602	0.945817	0.991357	1.13472	1.2149
118	0.526316	0.726236	0.817632	0.915009	0.934932
	0.517028	0.703422	0.810717	0.902351	0.922945
119	0.603715	0.749049	1.08989	1.1736	1.19092
	0.601651	0.746198	1.09594	1.19439	1.19349
120	0.564499	0.807985	0.849611	0.958409	0.910959
	0.565531	0.814639	0.84529	0.9566	0.916952
121	0.711042	0.725285	1.18583	1.25226	1.38271
	0.711042	0.701521	1.18237	1.25407	1.38527
122	0.707946	0.902091	0.874676	0.900542	0.89726
	0.724458	0.905894	0.878997	0.905967	0.90839
123	0.347781	0.341255	0.485739	0.477396	0.476884
	0.356037	0.335551	0.493518	0.474684	0.47089
124	0.367389	0.36597	0.893691	0.946655	0.952055
	0.375645	0.351711	0.898012	0.938517	0.944349
125	0.386997	0.377376	0.296456	0.362568	0.339897
	0.379773	0.360266	0.299049	0.363472	0.33476
126	0.366357	0.362167	0.37943	0.459313	0.518836
	0.363261	0.35076	0.375108	0.455696	0.515411
127	0.441692	0.481939	0.632671	0.683544	0.691781
	0.428277	0.480989	0.636992	0.685353	0.680651
128	0.367389	0.386882	0.703544	0.78481	0.765411
	0.374613	0.378327	0.707865	0.794756	0.769692
129	1.55831	1.5884	0.904062	0.962025	1.8125
	1.57069	1.577	0.904927	0.959313	1.80736
130	1.0516	1.24144	1.08211	1.15461	1.74401
	1.04747	1.24049	1.08816	1.16094	1.75856
131	1.16202	1.13878	1.02334	1.1094	1.87586
	1.17028	1.20437	1.01815	1.12658	1.88699
132	1.65015	1.66635	1.33016	1.53345	1.64555
	1.65944	1.66445	1.33362	1.54792	1.66952
133	1.82663	1.72624	1.50821	1.70615	1.69092
	1.82972	1.72433	1.4987	1.70072	1.72517
134	1.65015	1.65684	1.32584	1.51266	1.59161
	1.6646	1.6673	1.31979	1.5208	1.59332
135	1.81218	1.69772	1.16335	1.35805	1.84932
	1.8194	1.70342	1.16595	1.36257	1.83647
136	1.4902	1.41825	1.37511	1.46926	1.66267
	1.52219	1.4211	1.37165	1.47559	1.6601
137	1.0227	1.22338	0.923077	1.03436	1.24914
	1.02477	1.21578	0.921348	1.03707	1.24401
138	1.04438	1	0.923941	0.986438	1.11216
	1.05366	0.986692	0.926534	0.985533	1.10017
139	0.626419	0.764259	0.702679	0.75859	0.771404
	0.629515	0.772814	0.706137	0.74774	0.776541
140	1.15377	1.18726	0.947277	1.0009	1.14555
	1.14654	1.17681	0.944685	1.00904	1.1601
141	1.62126	1.66825	1.5229	1.65099	1.63442
	1.62848	1.66635	1.52031	1.65823	1.64726
142	0.738906	0.945817	0.965428	1.1302	1.20377
	0.743034	0.952471	0.967156	1.13201	1.18493
143	1.07327	1.03137	0.885912	0.95208	1.03339
	1.06811	1.02852	0.891962	0.959313	1.0411
144	0.661507	0.765209	0.884183	0.93038	1.04281
	0.656347	0.761407	0.886776	0.935805	0.978596
145	0.593395	0.872624	0.894555	0.960217	1.04538
	0.593395	0.863118	0.892826	0.957505	1.03938
146	0.651187	0.931559	0.832325	0.996383	1.02654
	0.648091	0.930608	0.836646	0.993671	1.03767
147	1.06811	1.04563	0.930856	1.03978	1.0762
	1.07018	1.05133	0.935177	1.04159	1.09332
148	0.69453	0.922053	1.09248	1.14105	1.11729
	0.696594	0.923004	1.08816	1.14286	1.12243
149	0.743034	0.89924	0.901469	0.949367	1.02654
	0.752322	0.897338	0.898012	0.946655	1.03682
150	1.02477	1.06654	0.929991	0.997288	1.07363
	1.02993	1.06654	0.936041	1.00542	1.08647
151	0.878225	0.920152	0.980121	1.01266	1.27312
	0.877193	0.912548	0.989628	1.01808	1.27397
152	0.840041	0.988593	0.94382	0.991863	1.1464
	0.839009	0.981939	0.949006	0.990958	1.15839
153	0.48194	0.592205	0.882455	0.86528	0.83476
	0.475748	0.593156	0.880726	0.863472	0.84589
154	0.588235	0.854563	0.835782	0.875226	0.939212
	0.577915	0.847909	0.832325	0.863472	0.931507
155	1.04644	1.08935	1.11755	1.13291	1.13699
	1.03612	1.0789	1.11409	1.13291	1.13784
156	0.226006	0.518061	0.865169	0.891501	0.859589
	0.221878	0.524715	0.855661	0.896022	0.859589
157	0.472652	0.658745	0.88159	0.913201	0.880993
	0.475748	0.656844	0.855661	0.95208	0.889555
158	0.713106	0.884981	0.922213	1.02532	1.01455
	0.719298	0.873574	0.912705	1.02351	0.999144
159	0.665635	0.760456	0.939499	1.03255	1.06164
	0.672859	0.770913	0.936906	1.0425	1.05565
160	0.773994	0.830798	0.948142	1.05967	1.04538
	0.768834	0.836502	0.942092	1.05335	1.05565
161	1.19608	1.17966	1.42869	1.59042	1.87586
	1.20124	1.18441	1.43388	1.5859	1.88356
162	0.913313	1.07224	1.06482	1.11664	1.12757
	0.907121	1.0751	1.06223	1.11935	1.12671
163	0.757482	0.770913	0.941227	1.05063	1.05308
	0.757482	0.777567	0.92567	1.03617	1.05394
164	1.01445	1.14068	1.23682	1.3047	1.2911
	0.995872	1.14829	1.23423	1.29295	1.29024
165	1.0516	1.11692	0.886776	0.953888	1.17038
	1.05057	1.10932	0.889369	0.946655	1.16353
166	0.639835	0.955323	0.687986	0.707052	1.38955
	0.649123	0.952471	0.649092	0.663653	1.38955
167	0.841073	0.882129	0.896283	1.01266	1.01284
	0.836945	0.896388	0.893691	1.00633	1.00942
168	1.79463	1.5846	0.980121	1.0651	1.7774
	1.79463	1.577	0.984443	1.0642	1.77997
169	0.660475	0.825095	0.929127	1.00362	1.04795
	0.661507	0.830798	0.923077	1.01266	1.05223
170	1.56553	1.72338	1.16335	1.23056	1.93236
	1.5645	1.73574	1.17113	1.21971	1.92637
171	0.926729	1.15589	1.24114	1.32911	1.43664
	0.919505	1.14449	1.23596	1.33363	1.43664
172	1.16925	1.14068	1.14002	1.26221	1.76627
	1.17544	1.14259	1.14175	1.25316	1.76798
173	0.604747	1.01521	1.15212	1.24051	1.47517
	0.589267	1.0076	1.02679	1.06239	1.4649
174	1.47781	1.54848	1.45808	1.53345	1.87072
	1.46336	1.55513	1.44598	1.566	1.86216
175	0.852425	1.11027	1.33189	1.46926	1.59075
	0.865841	1.09981	1.32844	1.46745	1.5839
176	1.6419	1.63403	1.68885	1.74684	1.72175
	1.62951	1.62643	1.68366	1.74955	1.71318
177	0.733746	1.12357	1.23855	1.31013	1.49144
	0.717234	1.11882	1.24201	1.29566	1.47603
178	0.854489	1.19106	1.49697	1.59765	1.58733
	0.849329	1.20057	1.50216	1.60217	1.58305
179	0.904025	0.978137	1.10285	1.22875	1.19777
	0.898865	0.980038	1.09507	1.22694	1.19092
180	0.637771	0.994297	1.05013	1.12929	1.14469
	0.649123	1.00095	1.05445	1.13653	1.13271
181	0.708978	1.12357	1.12446	1.19259	1.23716
	0.700722	1.12548	1.1331	1.18897	1.24401
182	0.667699	1.14163	1.1478	1.23237	1.23973
	0.658411	1.14544	1.14866	1.23237	1.23288
183	1.35604	1.4962	1.42697	1.51085	1.59675
	1.36017	1.49335	1.42437	1.51537	1.5976
184	0.562436	0.975285	0.87554	1.00904	0.967466
	0.555212	1.0019	0.878133	1.03436	0.973459
185	0.650155	0.760456	0.885048	0.942134	0.952055
	0.657379	0.768061	0.891098	0.935805	0.950342
186	0.961816	1.05608	0.891098	0.951175	0.92637
	0.960784	1.04848	0.895419	0.948463	0.924658
187	0.556244	0.956274	0.890233	0.959313	0.914384
	0.555212	0.93346	0.886776	0.947559	0.914384
188	0.218782	0.562738	0.72083	0.754069	0.813356
	0.227038	0.557034	0.724287	0.759494	0.815925
189	0.356037	0.519962	0.623163	0.653707	0.672089
	0.344685	0.509506	0.625756	0.65642	0.67637
190	0.470588	0.573194	0.738116	0.823689	0.724315
	0.480908	0.568441	0.735523	0.836347	0.736301
191	0.505676	0.697719	0.84529	0.904159	0.946062
	0.49742	0.697719	0.839239	0.903255	1.00856
192	0.532508	0.701521	0.996543	1.05606	1.11644
	0.561404	0.69962	1.00605	1.04702	1.11045
193	0.681115	0.820342	0.93172	1	0.981164
	0.600619	0.761407	0.929991	0.927667	0.910103
194	1.06089	0.873574	0.901469	0.961121	0.946918
	1.04747	0.870722	0.904062	0.95208	0.940925
195	0.542828	0.593156	0.882455	0.942134	0.918664
	0.536636	0.593156	0.885912	0.949367	0.918664
196	0.591331	0.791825	0.907519	0.916817	0.882705
	0.587203	0.798479	0.898876	0.922242	0.878425
197	0.377709	0.563688	0.873812	0.91953	0.910959
	0.371517	0.551331	0.878997	0.916817	0.898116
198	0.590299	0.587452	0.736387	0.786618	0.784247
	0.600619	0.5827	0.740709	0.777577	0.785959
199	0.556244	0.686312	0.718237	0.780289	0.827055
	0.551084	0.694867	0.722558	0.778481	0.822774
200	0.583075	0.687262	0.884183	0.920434	0.911815
	0.584107	0.694867	0.886776	0.923146	0.91524
201	0.587203	0.904943	0.980121	1.01899	1.01541
	0.590299	0.904943	0.983578	1.01447	1.01027
202	0.665635	0.935361	1.20657	1.22604	1.19178
	0.670795	0.924905	1.20484	1.22423	1.18664
203	0.46646	0.730989	1.05013	1.0859	1.13527
	0.472652	0.726236	1.05359	1.08228	1.12928
204	0.933953	0.909696	0.967156	1.01447	1.04366
	0.940144	0.909696	0.968021	1.00995	1.04538
205	0.686275	0.934411	0.987035	1.05967	1.10531
	0.675955	0.923954	0.980985	1.05967	1.10702
206	0.781218	1.00285	1.04927	1.10127	1.19092
	0.789474	1.0038	1.05704	1.09494	1.18664
207	0.55934	0.807985	0.85134	0.898734	0.932363
	0.556244	0.79943	0.848747	0.896022	0.933219
208	0.721362	0.854563	0.840968	0.961121	0.951199
	0.72549	0.844106	0.84529	0.960217	0.940068
209	0.831785	0.989544	0.976664	1.07414	1.10017
	0.837977	0.979087	1.00259	1.10217	1.08733
210	0.413829	0.648289	0.877269	0.894213	0.891267
	0.427245	0.659696	0.880726	0.909584	0.880137
211	0.810114	0.969582	1.15039	0.91953	1.05479
	0.827657	0.977186	0.910977	0.924955	1.06764
212	0.356037	0.521863	0.885912	0.920434	0.952055
	0.364293	0.515209	0.884183	0.921338	0.953767
213	0.714138	0.928707	0.894555	0.963834	1.14897
	0.73065	0.926806	0.903198	0.972875	1.16096
214	0.623323	0.923954	0.947277	1.01447	1.05223
	0.627451	0.923004	0.94382	1.01899	1.06336
215	0.615067	0.826046	0.950735	1.02803	1.07791
	0.602683	0.818441	0.952463	1.01718	1.07277
216	0.764706	0.940114	1.11841	1.15371	1.19692
	0.779154	0.936312	1.12014	1.16637	1.20291
217	0.378741	0.596008	0.840968	0.898734	0.862158
	0.374613	0.59981	0.847882	0.899638	0.863014
218	0.442724	0.606464	0.901469	0.94575	0.969178
	0.438596	0.615019	0.891962	0.944846	0.95976
219	0.55934	0.780418	0.853068	0.889693	0.943493
	0.558308	0.770913	0.847882	0.892405	0.940925
220	0.601651	0.79943	0.747623	0.760398	0.940068
	0.620227	0.820342	0.772688	0.789331	0.952911
221	0.508772	0.735741	0.746759	0.868897	0.927226
	0.50774	0.728137	0.744166	0.864376	0.923801
222	0.517028	0.754753	0.910112	0.950271	0.952911
	0.514964	0.757605	0.914434	0.954792	0.953767
223	0.378741	0.717681	0.814175	0.864376	0.947774
	0.371517	0.720532	0.81936	0.858047	0.940925
224	0.69453	1.00665	0.996543	1.04702	1.0976
	0.708978	1.01236	1.00086	1.04792	1.08647
225	0.885449	0.963878	0.890233	0.9783	1.0351
	0.879257	0.967681	0.924806	0.973779	1.04709
226	0.490196	0.701521	0.834054	0.868897	0.934932
	0.490196	0.707224	0.828868	0.863472	0.9375
227	0.765738	0.884981	0.860847	0.899638	0.951199
	0.760578	0.879278	0.85739	0.895118	0.950342
228	0.743034	0.925856	1.06396	1.11754	1.09589
	0.749226	0.931559	1.06828	1.11302	1.10959
229	0.71001	0.981939	1.10458	1.19168	1.17295
	0.713106	0.975285	1.10026	1.20072	1.18322
230	0.526316	0.78327	1.02161	1.12116	1.19949
	0.52838	0.773764	1.02506	1.11483	1.19863
231	0.585139	0.764259	0.882455	0.923146	0.949486
	0.595459	0.771863	0.878133	0.913201	0.944349
232	0.54386	0.749049	1.10026	1.19349	1.23973
	0.546956	0.741445	1.0968	1.19349	1.24658
233	0.619195	0.703422	0.879862	0.916817	0.885274
	0.622291	0.713878	0.884183	0.913201	0.896404
234	0.818369	0.977186	0.980121	1.11302	1.12671
	0.823529	0.98384	0.984443	1.11031	1.12414
235	0.637771	0.826996	0.822818	0.905063	0.924658
	0.644995	0.826046	0.825411	0.91953	0.929795
236	0.558308	0.688213	0.874676	0.918626	0.898116
	0.551084	0.684411	0.880726	0.916817	0.898116
237	0.449948	0.729087	0.830596	0.969259	0.934932
	0.454076	0.723384	0.834918	0.962929	0.934075
238	0.78741	0.988593	0.964564	1.01627	1.07962
	0.800826	0.975285	0.965428	1.0217	1.06764
239	0.706914	0.960076	0.970614	1.01175	1.00171
	0.762642	0.94962	0.968885	1.00362	0.989726
240	0.680083	0.907795	0.963699	0.990054	0.945205
	0.684211	0.90019	0.964564	0.985533	0.952055
241	1.13725	1.16825	0.862576	1.05244	1.1113
	1.14241	1.17776	0.859983	1.04611	1.11301
242	1.01651	1.02471	0.984443	1.0208	1.05565
	1.02683	1.03612	0.987035	1.02441	1.06164
243	1.01032	1.04278	1.06655	1.08137	1.06421
	1.01135	1.04658	1.07087	1.08137	1.05651
244	0.920537	1.01141	1.01815	1.0859	1.22945
	0.928793	1.00475	1.02247	1.08951	1.22089
245	1.79567	1.82224	1.54105	1.61754	1.74658
	1.78019	1.81084	1.54451	1.62568	1.75856
246	1.42931	1.38593	1.586	1.64105	1.69349
	1.42828	1.38308	1.58946	1.64195	1.67808
247	1.90402	1.87643	1.15039	1.44665	1.76455
	1.88442	1.87833	1.15557	1.43761	1.75856
248	0.992776	1.09125	1.07433	1.066	1.12329
	0.997936	1.08745	1.07865	1.066	1.11901
249	1.06605	1.17205	1.11668	1.14286	1.1113
	1.07121	1.18821	1.12014	1.14828	1.12243
250	1.0547	1.02376	1.05099	1.066	1.13527
	1.06192	1.03137	1.0484	1.06691	1.14897
251	1.2033	1.22338	1.17027	1.21519	1.19692
	1.23839	1.22529	1.1694	1.21609	1.19264
252	0.970072	1.02567	1.03889	1.04521	1.02226
	0.966976	1.01996	1.03717	1.03978	1.01113
253	1.25077	1.23669	1.17891	1.23599	1.31421
	1.25077	1.24144	1.17632	1.24412	1.31764
254	1.20743	1.19772	1.17805	1.21881	1.21747
	1.21156	1.20532	1.18064	1.22423	1.21404
255	1.23117	1.24049	1.24546	1.26763	1.25771
	1.2322	1.23859	1.25065	1.26582	1.26455
256	1.07946	1.14734	1.1599	1.23599	1.28596
	1.07121	1.17776	1.16335	1.22785	1.28253
257	1.16512	1.13878	1.22385	1.20976	1.29966
	1.14757	1.14734	1.2178	1.22242	1.30908
258	1.26006	1.34696	1.27744	1.34087	1.40154
	1.26729	1.35551	1.27226	1.34991	1.41353
259	1.43344	1.44487	1.33103	1.4783	1.51884
	1.43137	1.43631	1.35696	1.48644	1.5137
260	1.45924	1.51521	1.12187	1.34087	1.49829
	1.46027	1.50475	1.11755	1.3698	1.5
261	1.06605	1.19202	1.01469	1.07957	1.15668
	1.06192	1.19582	1.01815	1.07776	1.13185
262	0.700722	1.09886	0.966292	0.996383	1.19349
	0.705882	1.09886	0.967156	1	1.20291
263	0.794634	1.06749	1.04754	1.1302	1.18836
	0.78741	1.05608	1.05359	1.1311	1.18579
264	1.33643	1.40114	1.2299	1.3264	1.35702
	1.32921	1.39068	1.23336	1.3264	1.34675
265	1.48813	1.38973	1.22213	1.26944	1.33818
	1.48607	1.37928	1.23163	1.27306	1.34247
266	0.760578	0.924905	0.910977	0.976492	0.952055
	0.776058	0.919202	0.909248	0.963834	0.946918
267	1.04128	1.04183	1.02766	1.0868	1.16353
	1.04438	1.04943	1.02334	1.09765	1.15753
268	1.13829	1.17681	1.10285	1.18445	1.29024
	1.14345	1.17776	1.0968	1.1736	1.2911
269	1.17234	1.18061	1.15903	1.22785	1.27825
	1.16512	1.18156	1.16162	1.23418	1.28168
270	1.17441	1.21008	1.14261	1.18083	1.20976
	1.18369	1.20817	1.11063	1.1736	1.28596
271	1.18473	1.13498	1.11409	1.1736	1.28767
	1.18266	1.14449	1.1236	1.17993	1.29195
272	1.4644	1.34221	1.06137	1.19801	1.36301
	1.47265	1.35361	1.06396	1.20163	1.36473
273	1.47884	1.46198	1.36474	1.49638	1.48716
	1.47059	1.45247	1.35869	1.48644	1.48545
274	1.04025	1.09791	0.927398	0.972875	1.06678
	1.0547	1.09125	0.929127	0.977396	1.07363
275	1.14241	1.16065	1.15039	1.20796	1.24572
	1.13932	1.1635	1.15557	1.24412	1.2363
276	1.03612	1.17395	1.2057	1.27758	1.28853
	1.03199	1.20247	1.20138	1.27939	1.2851
277	1.16615	1.17681	1.13742	1.17812	1.16781
	1.15377	1.18441	1.14002	1.17812	1.15668
278	1.16615	1.173	1.1115	1.16817	1.16096
	1.15686	1.16065	1.10804	1.16094	1.16438
279	0.980392	1.0865	0.99395	1.08861	1.15925
	0.966976	1.06654	0.968021	1.08499	1.15839
280	0.906089	0.992395	0.944685	0.996383	1.77997
	0.919505	0.975285	0.948142	0.990054	1.76969
281	0.97936	1.04848	1.45376	1.05515	1.06507
	0.980392	1.03707	1.45808	1.04611	1.06678
282	0.880289	0.929658	1.04667	1.02984	1.05565
	0.879257	0.93251	1.05186	1.0208	1.05308
283	0.934985	1.02947	0.966292	0.985533	0.993151
	0.933953	1.02186	0.967156	0.9566	0.983733
284	0.664603	0.698669	0.964564	0.962025	0.943493
	0.653251	0.66635	0.967156	0.955696	0.92637
285	0.942208	0.984791	0.884183	0.896926	0.940068
	0.931889	0.970532	0.888505	0.890597	0.932363
286	1.17028	1.20152	1.27571	1.25226	1.21318
	1.15789	1.19962	1.27139	1.24503	1.21062
287	0.919505	1.12167	1.06569	1.08228	1.07877
	0.9484	1.12643	1.06396	1.07595	1.0839
288	0.713106	0.931559	0.849611	0.818264	0.871575
	0.718266	0.923954	0.853933	0.823689	0.875856
289	0.981424	1.02757	1.03198	1.11031	1.10616
	0.975232	1.02091	1.02593	1.10307	1.11045
290	0.679051	0.756654	0.653414	0.673599	0.730308
	0.684211	0.749049	0.695765	0.714286	0.752568
291	0.434469	0.631179	0.705272	0.751356	0.800514
	0.425181	0.637833	0.710458	0.74141	0.804795
292	0.344685	0.488593	0.689715	0.735986	0.767979
	0.339525	0.491445	0.681936	0.745931	0.767123
293	0.414861	0.631179	0.653414	0.710669	0.799658
	0.417957	0.625475	0.6586	0.707957	0.79024
294	0.727554	1.02852	0.847882	0.990054	1.01113
	0.73065	1.01996	0.853068	0.993671	1.0214
295	0.768834	0.775665	0.677615	0.77396	0.837329
	0.785346	0.774715	0.674157	0.77396	0.835616
296	0.956656	0.94962	0.840104	0.916817	0.9375
	0.95356	0.942015	0.843561	0.903255	0.9375
297	0.733746	0.80038	0.753673	0.830922	0.83476
	0.73065	0.807034	0.757995	0.826401	0.838185
298	0.813209	0.796578	0.691443	0.719711	0.788527
	0.814241	0.790875	0.684529	0.71519	0.788527
299	1.03406	1.07319	0.9879	1.09222	1.14041
	1.03096	1.06274	0.991357	1.10488	1.13099
300	0.467492	0.59981	0.742437	0.67179	0.702055
	0.468524	0.587452	0.732066	0.672694	0.714041
301	0.914345	0.993346	0.719101	0.834539	0.916096
	0.915377	0.987643	0.722558	0.837251	0.904966
302	0.836945	0.827947	0.707001	0.738698	0.755137
	0.844169	0.826996	0.710458	0.749548	0.765411
303	0.887513	0.992395	0.98185	1.02712	1.05051
	0.894737	1.0019	0.978392	1.01356	1.04366
304	0.971104	0.98384	0.870354	0.916817	0.951199
	0.961816	0.989544	0.878133	0.924051	0.947774
305	0.933953	0.84981	0.799481	0.851718	0.744007
	0.931889	0.85076	0.80121	0.858951	0.741438
306	0.861713	0.892586	0.810717	0.863472	0.829623
	0.859649	0.887833	0.815039	0.867089	0.84161
307	0.653251	0.840304	0.850475	0.896926	0.941781
	0.657379	0.824144	0.846154	0.891501	0.936644
308	0.671827	0.754753	0.675022	0.748644	0.809932
	0.678019	0.752852	0.672429	0.750452	0.821918
309	0.643963	0.771863	0.744166	0.826401	0.855308
	0.667699	0.776616	0.740709	0.875226	0.870719
310	0.829721	0.945817	0.810717	1.01356	1.0839
	0.847265	1.02567	0.814175	1.00542	1.09075
311	1.0485	1.05418	0.91357	0.991863	0.992295
	1.04747	1.06084	0.911841	0.999096	1.00086
312	0.912281	0.904943	0.872947	0.921338	0.931507
	0.915377	0.909696	0.924806	0.942134	0.934932
313	0.662539	0.693916	0.494382	0.523508	0.840753
	0.660475	0.68346	0.585998	0.539783	0.827911
314	0.573787	0.73289	0.627485	0.700723	0.747432
	0.568627	0.730038	0.638721	0.699819	0.745719
315	0.536636	0.688213	0.527226	0.54792	0.630993
	0.529412	0.680608	0.526361	0.545208	0.628425
316	0.791538	0.781369	0.659464	0.706148	0.721747
	0.783282	0.785171	0.66465	0.686257	0.726027
317	0.75645	0.776616	0.666379	0.718807	0.731164
	0.753354	0.787072	0.6707	0.705244	0.725171
318	0.690402	0.764259	0.618842	0.664557	0.620719
	0.69969	0.739544	0.622299	0.67179	0.620719
319	0.794634	0.875475	0.773552	0.808318	0.835616
	0.79257	0.877376	0.771824	0.804702	0.793664
320	0.93808	0.908745	0.811582	0.910488	0.877568
	0.937049	0.912548	0.799481	0.907776	0.892123
321	1.1063	1.04753	1.03198	1.01899	1.16952
	1.10733	1.05513	1.02939	1.02803	1.15411
322	1.55212	1.48194	1.45462	1.43671	1.53767
	1.54799	1.47719	1.45203	1.42676	1.52312
323	0.988648	0.993346	0.978392	0.999096	1.08818
	0.987616	1.0019	0.975799	0.997288	1.07363
324	1.16305	1.13688	1.1815	1.13472	1.15497
	1.17853	1.14259	1.18583	1.12658	1.16353
325	0.867905	0.955323	0.980121	0.944846	0.945205
	0.878225	0.954373	0.977528	0.943942	0.942637
326	1.0485	0.990494	1.10285	1.0868	1.10788
	0.998968	0.985741	1.10804	1.09403	1.11473
327	0.955624	0.920152	1.02074	0.992767	0.950342
	0.950464	0.923954	1.01901	0.996383	0.949486
328	0.49226	0.839354	0.974935	0.933092	0.997432
	0.504644	0.846008	0.969749	0.944846	1.00685
329	0.627451	0.791825	0.850475	0.910488	0.894692
	0.635707	0.80038	0.854797	0.909584	0.900685
330	1.01961	1.06654	1.0484	1.09222	1.17723
	1.01032	1.03612	1.05272	1.09222	1.16781
331	0.992776	0.96673	0.95592	0.995479	1.03253
	0.997936	0.963878	0.959378	0.998192	1.04709
332	0.981424	0.969582	0.969749	0.980108	1.06421
	0.986584	0.963878	0.967156	0.973779	1.06935
333	0.997936	1.06084	1.15125	1.11302	1.20976
	0.993808	1.07414	1.14693	1.11302	1.22175
334	1.01858	1.06084	1.17113	1.1519	1.1113
	1.03406	1.05894	1.17459	1.13924	1.10873
335	0.835913	0.862167	0.922213	0.90868	0.941781
	0.832817	0.859316	0.930856	0.899638	0.940925
336	0.738906	0.90019	1.00691	1.04611	0.97089
	0.726522	0.887833	1.00432	1.04973	0.97774
337	1.06295	1.0884	0.968885	1.02803	1.08733
	1.07327	1.09411	0.974935	1.03617	1.08562
338	1.06398	1.07795	0.944685	1.04882	1.01969
	1.05882	1.07129	0.939499	1.0443	1.02226
339	1.05263	1.05608	0.961971	1.0877	1.1387
	1.06605	1.05228	0.967156	1.08951	1.14812
340	1.16821	1.15114	0.9879	1.066	1.11815
	1.16718	1.15684	0.993086	1.0651	1.12757
341	0.71001	1.01806	0.853933	0.981013	1.00856
	0.716202	1.02852	0.856525	0.974684	1.01284
342	0.908153	0.970532	0.87554	1.01356	1.02654
	0.912281	0.971483	0.880726	1.00995	1.02312
343	1.17234	1.12548	1.10199	1.20163	1.18579
	1.18266	1.13688	1.10977	1.19711	1.19349
344	1.01548	1.04183	1.08211	1.19892	1.17123
	1.01342	1.03897	1.08643	1.1953	1.17808
345	0.79257	0.870722	0.841832	0.883363	0.941781
	0.79257	0.86692	0.847882	0.896022	0.950342
346	0.73065	0.997148	0.932584	1.00362	1.04366
	0.732714	0.984791	0.926534	0.999096	1.05394
347	0.9742	0.980038	1.00259	1.07414	1.15068
	0.959752	0.988593	1	1.07685	1.14298
348	1.08256	1.04658	0.88159	0.984629	1.22774
	1.07534	1.0865	0.864304	0.988246	1.23031
349	0.778122	0.773764	0.85134	0.915913	0.946062
	0.773994	0.769011	0.848747	0.921338	0.941781
350	0.942208	0.962928	0.93172	1.00542	1.07534
	0.9484	0.964829	0.93777	1	1.07791
351	0.965944	1.00951	0.895419	0.953888	0.964897
	0.975232	1.01141	0.88764	0.961121	0.973459
352	0.879257	0.994297	0.910977	0.996383	1.00086
	0.876161	0.986692	0.914434	0.996383	1.00342
353	0.868937	0.86692	0.799481	0.838156	0.865582
	0.878225	0.858365	0.802939	0.838156	0.861301
354	0.692466	0.827947	0.770959	0.764014	0.912671
	0.69969	0.826996	0.769231	0.764014	0.918664
355	0.98452	0.946768	0.894555	0.928571	0.950342
	0.986584	0.943916	0.901469	0.939421	0.947774
356	0.69453	1.05798	1.05186	1.01627	1.11901
	0.680083	1.05323	1.05618	1.0226	1.13271
357	0.361197	0.723384	0.911841	0.775769	0.943493
	0.362229	0.722433	0.921348	0.775769	0.950342
358	0.705882	1.09125	1.26448	1.15642	1.39897
	0.716202	1.09221	1.26102	1.1519	1.40582
359	0.671827	0.834601	0.942092	0.79566	0.843322
	0.669763	0.830798	0.87554	0.813743	0.84589
360	0.55934	0.612167	0.903198	0.87613	0.960616
	0.551084	0.606464	0.898012	0.866184	0.960616
361	0.484004	0.644487	0.889369	0.818264	0.848459
	0.478844	0.652091	0.896283	0.810127	0.859589
362	0.557276	0.863118	0.923941	0.801085	0.899829
	0.550052	0.856464	0.93172	0.792043	0.901541
363	0.190918	0.413498	0.877269	0.802893	0.925514
	0.177503	0.40019	0.882455	0.804702	0.911815
364	1.04231	1.02947	1.11755	1.00723	1.33134
	1.04438	1.02852	1.12792	1.00723	1.3262
365	1.04438	1.25951	1.34486	1.33906	1.49658
	1.05676	1.26236	1.35436	1.37432	1.49658
366	0.993808	0.863118	0.94382	0.933092	1.19178
	1.01032	0.864068	0.941227	0.932188	1.17808
367	0.983488	1.2443	1.15903	1.20344	1.48288
	0.93808	1.19867	1.16422	1.15642	1.4375
368	1.59959	1.52757	1.58254	1.58137	1.63099
	1.60268	1.51236	1.57995	1.56962	1.61473
369	0.672859	0.877376	0.848747	0.861664	1.01798
	0.667699	0.870722	0.846154	0.853526	1.00086
370	0.560372	0.695817	0.980121	1.00362	1.05908
	0.545924	0.704373	0.974935	0.998192	1.04538
371	0.45098	0.610266	0.597234	0.749548	0.882705
	0.442724	0.611217	0.592048	0.75226	0.88613
372	0.510836	0.710076	0.789974	0.999096	1.01113
	0.50774	0.705323	0.796024	1.00362	1.01884
373	0.682147	0.797529	0.93777	0.968354	1.08219
	0.678019	0.784221	0.928263	0.963834	1.07791
374	0.576883	0.861217	0.754538	0.852622	0.85274
	0.560372	0.858365	0.758859	0.848101	0.832192
375	1.3323	1.34221	1.2688	1.38156	1.36301
	1.32198	1.35076	1.27485	1.36257	1.3536
376	0.573787	0.712928	0.684529	0.845389	0.899829
	0.55934	0.693916	0.687122	0.841772	0.896404
377	0.654283	0.903042	0.800346	0.812839	1.12842
	0.657379	0.906844	0.796024	0.799277	1.12928
378	0.899897	1.08365	0.973207	1.05515	1.08818
	0.910217	1.09316	0.969749	1.05335	1.10274
379	1.27451	1.45342	1.22126	1.27125	1.43921
	1.28277	1.45817	1.22558	1.26492	1.44007
380	0.907121	1.10932	1.08124	1.10579	1.32363
	0.917441	1.10837	1.08729	1.12116	1.33305
381	0.850361	1.00856	1.06137	1.14467	1.23202
	0.855521	1.02662	1.05704	1.15099	1.23973
382	0.499484	0.922053	0.866897	0.870705	1.10017
	0.499484	0.924905	0.877269	0.870705	1.08647
383	0.743034	0.923954	0.879862	0.962025	1.07449
	0.743034	0.934411	0.87554	0.969259	1.07962
384	1.06192	1.29658	1.23336	1.36257	1.5488
	1.07534	1.28042	1.2299	1.34539	1.55736
385	0.708978	0.928707	0.897148	0.917722	0.92637
	0.706914	0.905894	0.902334	0.911392	0.927226
386	1.06605	1.09601	1.03111	1.08499	1.11045
	1.05573	1.14639	1.03457	1.066	1.0976
387	0.813209	0.876426	0.848747	0.998192	1.26712
	0.820433	0.880228	0.854797	0.997288	1.27568
388	0.909185	1.22148	1.09853	1.27125	1.39555
	0.916409	1.23194	1.0968	1.26944	1.39469
389	0.95872	1.1692	0.964564	1.05425	1.22175
	0.95872	1.15875	0.972342	1.05967	1.20805
390	0.690402	0.96673	0.904062	0.929476	1.19521
	0.683179	0.955323	0.900605	0.935805	1.20034
391	0.590299	0.844106	0.872083	0.93038	1.06336
	0.591331	0.857414	0.868626	0.925859	1.06079
392	0.359133	0.606464	0.615385	0.625678	1.08219
	0.369453	0.606464	0.609334	0.642857	1.07363
393	0.862745	1.00095	0.961106	0.994575	1.10531
	0.859649	0.995247	0.965428	0.992767	1.09932
394	1.10733	1.14449	1.35091	1.24503	1.42723
	1.11662	1.14354	1.34745	1.23508	1.42209
395	0.887513	0.924905	0.896283	0.924955	0.953767
	0.877193	0.934411	0.910977	0.912297	0.950342
396	0.98968	1.06464	1.11495	1.16637	1.39469
	1.08875	1.05513	1.08038	1.17993	1.38784
397	1.22291	1.44011	1.42783	1.5226	1.67979
	1.22497	1.43821	1.42524	1.53345	1.6875
398	0.79257	0.819392	0.910112	0.859855	0.873288
	0.791538	0.824144	0.911841	0.855335	0.868151
399	0.96904	0.976236	1.36387	1.41591	1.48973
	0.961816	0.968631	1.35782	1.40958	1.49229
400	0.952528	0.946768	1	1.01627	1.03682
	0.923633	0.93251	0.997407	0.990054	1.02483

## Sheet: Healthy Controls
	Rv1793	Rv2628	Rv2608	tnRv2608	TriFu64
1	0.294	0.428	0.391	0.399	0.527
	0.304	0.44	0.393	0.389	0.529
2	0.301	0.395	0.542	0.565	0.52
	0.344	0.472	0.517	0.524	0.522
3	0.385	0.534	0.758	0.569	0.652
	0.395	0.571	0.737	0.563	0.654
4	0.203	0.331	0.516	0.368	0.433
	0.156	0.308	0.539	0.36	0.435
5	0.538	0.499	0.615	0.62	0.559
	0.521	0.494	0.623	0.59	0.557
6	0.537	0.647	0.68	0.72	0.69
	0.525	0.575	0.681	0.736	0.698
7	0.446	0.5	0.625	0.677	0.563
	0.455	0.482	0.593	0.668	0.578
8	0.648	0.663	0.698	0.712	0.693
	0.568	0.668	0.715	0.702	0.686
9	0.47	0.531	0.735	0.604	0.641
	0.458	0.539	0.741	0.61	0.63
10	0.462	0.556	0.657	0.49	0.61
	0.473	0.527	0.614	0.497	0.594
11	0.52	0.568	0.682	0.527	0.851
	0.412	0.519	0.472	0.468	0.821
12	0.453	0.522	0.745	0.462	0.719
	0.416	0.518	0.503	0.396	0.696
13	0.396	0.573	0.515	0.513	0.728
	0.471	0.564	0.507	0.456	0.848
14	0.528	0.62	0.549	0.516	0.702
	0.5	0.548	0.468	0.447	0.688
15	0.611	0.642	0.708	0.488	0.77
	0.58	0.542	0.734	0.429	0.759
16	0.568	0.651	0.645	0.473	0.731
	0.539	0.563	0.471	0.401	0.715
17	0.878	0.849	0.766	0.943	0.864
	0.328	0.415	0.447	0.229	0.429
18	0.346	0.526	0.619	0.447	0.596
	0.337	0.506	0.599	0.384	0.587
19	0.401	0.465	0.533	0.554	0.501
	0.406	0.452	0.541	0.549	0.51
20	0.431	0.505	0.647	0.675	0.551
	0.409	0.487	0.639	0.697	0.56
21	0.206	0.259	0.344	0.207	0.284
	0.214	0.255	0.291	0.183	0.284
22	0.465	0.697	1.036	0.856	0.978
	0.477	0.691	0.964	0.849	0.92
23	0.438	0.624	0.842	0.783	0.865
	0.432	0.493	0.831	0.791	0.756
24	0.363	0.678	0.731	0.718	0.774
	0.417	0.651	0.679	0.688	0.725
25	0.428	0.471	0.663	0.433	0.503
	0.385	0.467	0.545	0.365	0.501
26	0.181	0.344	0.489	0.542	0.377
	0.217	0.347	0.496	0.542	0.391
27	0.358	0.369	0.458	0.24	0.417
	0.334	0.36	0.443	0.179	0.4
28	0.571	0.622	0.675	0.578	0.672
	0.561	0.602	0.645	0.56	0.634
29	0.261	0.25	0.353	0.321	0.307
	0.222	0.218	0.342	0.271	0.294
30	0.192	0.25	0.395	0.34	0.304
	0.199	0.269	0.388	0.309	0.331
31	0.267	0.288	0.303	0.237	0.331
	0.287	0.309	0.299	0.239	0.332
32	0.376	0.444	0.507	0.532	0.48
	0.413	0.477	0.555	0.565	0.514
33	0.434	0.646	0.646	0.567	0.684
	0.429	0.577	0.637	0.607	0.679
34	0.475	0.657	0.766	0.714	0.703
	0.458	0.666	0.766	0.712	0.702
35	0.374	0.528	0.714	0.721	0.723
	0.337	0.544	0.657	0.653	0.646
36	0.397	0.529	0.696	0.697	0.619
	0.431	0.478	0.691	0.671	0.624
37	0.401	0.47	0.678	0.663	0.615
	0.368	0.516	0.723	0.699	0.63
38	0.453	0.514	0.718	0.577	0.624
	0.443	0.524	0.726	0.585	0.615
39	0.445	0.539	0.64	0.473	0.593
	0.449	0.537	0.62	0.468	0.57
40	0.396	0.544	0.658	0.503	0.527
	0.412	0.519	0.672	0.468	0.521
41	0.422	0.521	0.656	0.461	0.618
	0.417	0.519	0.662	0.397	0.614
42	0.478	0.485	0.606	0.525	0.54
	0.482	0.495	0.618	0.533	0.543
43	0.536	0.569	0.657	0.524	0.61
	0.51	0.558	0.649	0.507	0.598
44	0.616	0.647	0.713	0.493	0.73
	0.579	0.641	0.7	0.428	0.75
45	0.584	0.667	0.661	0.489	0.747
	0.557	0.581	0.489	0.419	0.733
46	0.537	0.581	0.683	0.598	0.656
	0.537	0.594	0.685	0.628	0.658
47	0.343	0.523	0.616	0.444	0.593
	0.316	0.485	0.578	0.363	0.566
48	0.376	0.44	0.508	0.529	0.476
	0.823	0.777	0.688	0.68	0.719
49	0.532	0.559	0.696	0.546	0.652
	0.516	0.555	0.673	0.494	0.657
50	0.327	0.365	0.35	0.213	0.39
	0.325	0.366	0.352	0.194	0.365
51	0.465	0.497	0.686	0.656	0.578
	0.474	0.488	0.691	0.656	0.587
52	0.443	0.529	0.564	0.588	0.557
	0.426	0.487	0.555	0.585	0.55
53	0.356	0.471	0.624	0.671	0.529
	0.42	0.494	0.596	0.691	0.528
54	0.296	0.47	0.618	0.631	0.574
	0.289	0.478	0.642	0.627	0.53
55	0.479	0.474	0.601	0.637	0.496
	0.39	0.348	0.485	0.488	0.374
56	0.463	0.5	0.526	0.504	0.516
	0.562	0.544	0.625	0.626	0.614
57	0.34	0.463	0.554	0.616	0.522
	0.332	0.464	0.588	0.611	1.5
58	0.256	0.411	0.521	0.578	0.483
	0.291	0.448	0.542	0.611	0.526
59	0.454	0.527	0.646	0.633	0.591
	0.422	0.498	0.633	0.628	0.6
60	0.432	0.477	0.539	0.523	0.534
	0.459	0.487	0.576	0.542	0.556
61	0.481	0.543	0.58	0.585	0.573
	0.496	0.566	0.605	0.606	0.623
62	0.388	0.462	0.563	0.546	0.528
	0.39	0.461	0.578	0.568	0.526
63	0.312	0.455	0.643	0.44	0.51
	0.375	0.467	0.663	0.499	0.476
64	0.604	0.611	0.648	0.58	0.643
	0.591	0.634	0.668	0.601	0.643
65	0.441	0.576	0.561	0.563	0.621
	0.491	0.582	0.598	0.597	0.621
66	0.295	0.336	0.494	0.528	0.431
	0.328	0.365	0.484	0.543	0.453
67	0.483	0.513	0.604	0.558	0.584
	0.472	0.542	0.639	0.591	0.616
68	0.15	0.312	0.444	0.386	0.361
	0.157	0.279	0.428	0.36	0.353
69	0.304	0.395	0.503	0.482	0.424
	0.152	0.257	0.347	0.367	0.29
70	0.388	0.515	0.636	0.598	0.586
	0.535	0.682	0.644	0.69	0.68
71	0.517	0.551	1.032	0.788	0.602
	0.476	0.584	0.681	0.727	0.602
72	0.433	0.544	0.684	0.725	0.592
	0.399	0.498	1.002	0.69	0.819
73	0.412	0.481	0.539	0.575	0.497
	0.417	0.521	0.568	0.61	0.514
74	0.439	0.493	0.649	0.518	0.537
	0.411	0.499	0.675	0.407	0.567
75	0.427	0.516	0.601	0.642	0.545
	0.457	0.536	0.589	0.666	0.565
76	0.263	0.387	0.555	0.527	0.504
	0.282	0.396	0.552	0.535	0.491
77	0.455	0.528	0.627	0.672	0.609
	0.443	0.512	0.638	0.645	0.616
78	0.266	0.44	0.552	0.601	0.544
	0.257	0.446	0.557	0.591	0.498
79	0.448	0.443	0.57	0.606	0.465
	0.472	0.43	0.587	0.57	0.476
80	0.575	0.612	0.668	0.573	0.628
	0.576	0.638	0.668	0.64	0.654
81	0.395	0.498	0.596	0.608	0.568
	0.358	0.46	0.559	0.574	0.526
82	0.398	0.533	0.663	0.62	0.625
	0.379	0.504	0.647	0.599	0.604
83	0.409	0.555	0.684	0.661	0.619
	0.398	0.501	0.626	0.63	0.603
84	0.309	0.434	0.508	0.58	0.486
	0.273	0.393	0.48	0.502	0.46
85	0.538	0.6	0.637	0.671	0.63
	0.443	0.513	0.552	0.585	0.57
86	0.7	0.626	0.525	0.482	0.56
	0.38	0.426	0.543	0.589	0.491
87	0.332	0.189	0.001	0.204	0.134
	0.308	0.4	0.596	0.432	0.409
88	0.273	0.166	0.031	0.06	0.056
	0.156	0.259	0.451	0.364	0.362
89	0.514	0.379	0.242	0.292	0.282
	0.297	0.418	0.544	0.317	0.494
90	0.404	0.381	0.205	0.231	0.268
	0.267	0.287	0.443	0.434	0.392
91	0.244	0.214	0.123	0.169	0.143
	0.479	0.506	0.603	0.565	0.58
92	0.145	0.017	0.149	0.191	0.066
	0.115	0.266	0.416	0.448	0.334
93	0.189	0.28	0.388	0.367	0.309
	0.29	0.386	0.5	0.486	0.403
94	0.346	0.373	0.494	0.456	0.444
	0.456	0.49	0.615	0.561	0.551
95	0.31	0.364	0.445	0.501	0.415
	0.39	0.471	0.546	0.601	0.496
96	0.344	0.455	0.499	0.496	0.493
	0.358	0.457	0.512	0.519	0.494
97	0.335	0.364	0.462	0.418	0.42
	0.498	0.542	0.619	0.601	0.595
98	0.138	0.192	0.348	0.217	0.236
	0.374	0.462	0.638	0.37	0.53
99	0.042	0.115	0.177	0.157	0.16
	0.422	0.513	0.564	0.551	0.55
100	0.204	0.18	0.012	0.037	0.063
	0.34	0.374	0.52	0.573	0.459
101	0.025	0.098	0.165	0.142	0.137
	0.426	0.444	0.591	0.574	0.594
102	0.051	0.12	0.27	0.213	0.265
	0.331	0.479	0.606	0.562	0.607
103	0.084	0.145	0.293	0.208	0.255
	0.408	0.489	0.641	0.54	0.58
104	0.005	0.11	0.191	0.094	0.154
	0.338	0.447	0.526	0.424	0.485
105	0.117	0.004	0.085	0.02	0.014
	0.371	0.478	0.568	0.527	0.522
106	0.011	0.078	0.201	0.042	0.175
	0.359	0.461	0.576	0.339	0.553
107	0.059	0.052	0.09	0.012	0.003
	0.458	0.471	0.594	0.503	0.525
108	0.495	0.528	0.616	0.483	0.569
	0.486	0.534	0.634	0.501	0.574
109	0.568	0.629	0.695	0.615	0.657
	0.567	0.629	0.681	0.616	0.646
110	0.367	0.45	0.535	0.472	0.48
	0.378	0.472	0.542	0.49	0.482
111	0.468	0.497	0.58	0.524	0.551
	0.534	0.581	0.643	0.592	0.615
112	0.359	0.439	0.532	0.36	0.509
	0.425	0.485	0.578	0.426	0.566
113	0.209	0.273	0.341	0.362	0.309
	0.384	0.43	0.519	0.527	0.488
114	0.233	0.27	0.349	0.313	0.283
	0.515	0.551	0.633	0.605	0.566
115	0.243	0.296	0.381	0.444	0.321
	0.374	0.435	0.521	0.573	0.464
116	0.088	0.056	0.023	0.003	0.005
	0.458	0.47	0.569	0.54	0.521
117	0.29	0.234	0.119	0.145	0.163
	0.415	0.476	0.6	0.574	0.557
118	0.219	0.204	0.051	0.036	0.151
	0.219	0.195	0.043	0.032	0.151
119	0.443	0.269	0.057	0.108	0.065
	0.318	0.229	0.013	0.016	0.077
120	0.336	0.239	0.032	0	0.107
	0.485	0.443	0.633	0.595	0.723
121	0.184	0.321	0.377	0.482	0.366
	0.178	0.328	0.381	0.48	0.369
122	0.338	0.235	0.146	0.125	0.165
	0.367	0.479	0.56	0.592	0.535
123	0.358	0.303	0.161	0.136	0.255
	0.346	0.403	0.537	0.566	0.451
124	0.358	0.471	0.52	0.477	0.484
	0.349	0.452	0.517	0.481	0.484
125	0.196	0.241	0.413	0.487	0.343
	0.198	0.29	0.396	0.491	0.335
126	0.466	0.518	0.599	0.57	0.558
	0.437	0.507	0.586	0.557	0.534
127	0.35	0.424	0.525	0.608	0.49
	0.362	0.408	0.725	0.571	0.473
128	0.27	0.413	0.501	0.398	0.468
	0.351	0.443	0.539	0.425	0.452
129	0.275	0.382	0.479	0.451	0.422
	0.302	0.405	0.497	0.47	0.438
130	0.111	0.246	0.421	0.483	0.343
	0.157	0.284	0.473	0.519	0.37
131	0.253	0.316	0.393	0.443	0.359
	0.212	0.259	0.34	0.396	0.312
132	0.334	0.364	0.455	0.409	0.382
	0.278	0.309	0.406	0.358	0.346
133	0.089	0.251	0.368	0.425	0.3
	0.225	0.346	0.471	0.528	0.401
134	0.181	0.272	0.38	0.359	0.301
	0.24	0.345	0.459	0.435	0.378
135	0.43	0.457	0.578	0.54	0.42
	0.448	0.485	0.607	0.583	0.443
136	0.386	0.464	0.545	0.601	0.537
	0.401	0.479	0.556	0.612	0.537
137	0.355	0.466	0.552	0.547	0.419
	0.436	0.535	0.639	0.627	0.5
138	0.21	0.276	0.451	0.463	0.422
	0.215	0.283	0.438	0.465	0.423
139	0.387	0.536	0.66	0.571	0.656
	0.399	0.575	0.661	0.567	0.658
140	0.539	0.567	0.652	0.604	0.606
	0.527	0.563	0.66	0.605	0.61
141	0.455	0.546	0.662	0.645	0.606
	0.465	0.544	0.673	0.64	0.607
