# Supplementary material for: Enhanced serodiagnostic potential of a fusion molecule consisting of Rv1793, Rv2628 and a truncated Rv2608 of Mycobacterium tuberculosis
Source: PLoS One. 2021 Nov 12;16(11):e0258389. doi: 10.1371/journal.pone.0258389 (PMC8589213; doi:10.1371/journal.pone.0258389)
Supplement: S2 File — (XLSX) [file pone.0258389.s002.xlsx]

## Sheet: TB
Sample ID	AFB Smear	AFB Culture	Age	Gender	Cough Yes/No	Fever	Hemoptysis Yes/No	Night Sweets Yes/No	Loss of Appetite Yes/No	Weight loss Yes/No	BCG Scar Yes/No	History of close contact Yes/No	Diabetsies Yes/No	Smoking Yes/No
TB 1	Positive	Positive	45	Female	Yes	Yes	Yes	No	Yes	Yes	Yes	No	No	No
TB 2	Negative	Negative	18	Female	Yes	Yes	Yes	Yes	Yes	No	Yes	No	No	No
TB 3	Negative	Negative	19	Male	Yes	Yes	No	No	No	Yes	Yes	No	No	Yes
TB 4	Negative	Positive	50	Male	Yes	Yes	Yes	Yes	Yes	No	No	No	No	Yes
TB 5	Positive	Positive	32	Male	Yes	Yes	No	No	No	No	No	No	No	Yes
TB 6	Negative	Positive	50	Female	Yes	Yes	Yes	Yes	Yes	No	No	No	No	No
TB 7	Negative	Negative	23	Male	Yes	Yes	No	No	No	No	No	No	No	Yes
TB 8	Negative	Negative	60	Male	No	Yes	No	No	No	No	Yes	No	No	Yes
TB 9	Negative	Negative	15	Female	Yes	Yes	Yes	Yes	No	Yes	Yes	Yes NoBOURE	No	No
TB 10	Positive	Positive	17	Male	Yes	Yes	Yes	Yes	No	Yes	Yes	Yes	No	Yes
TB 11	Positive	Positive	25	Male	Yes	Yes	Yes	Yes	Yes	Yes	Yes	No	No	Yes
TB 12	Positive	Positive	32	Male	Yes	Yes	Yes	Yes	Yes	Yes	Yes	No	No	Yes
TB 13	Positive	Positive	32	Male	Yes	Yes	Yes	Yes	Yes	Yes	Yes	No	No	Yes
TB 14	Positive	Positive	15	Female	Yes	Yes	No	No	Yes	Yes	Yes	No	No	No
TB 15	Positive	Positive	20	Female	Yes	Yes	Yes	Yes	Yes	Yes	Yes	No	No	No
TB 16	Positive	Positive	25	Female	Yes	Yes	No	No	Yes	Yes	Yes	No	No	No
TB 17	Positive	Positive	20	Female	Yes	Yes	Yes	Yes	Yes	Yes	No	No	No	No
TB 18	Positive	Positive	20	Female	Yes	Yes	Yes	Yes	Yes	Yes	No	No	No	No
TB 19	Positive	Positive	22	Male	Yes	Yes	Yes	Yes	Yes	Yes	No	No	No	Yes
TB 20	Positive	Positive	60	Female	Yes	Yes	Yes	Yes	Yes	Yes	Yes	No	No	No
TB 21	Negative	Negative	45	Male	Yes	Yes	Yes	Yes	Yes	No	No	No	No	Yes
TB 22	Negative	Negative	22	Male	Yes	Yes	Yes	Yes	Yes	Yes	No	No	Yes	Yes
TB 23	Negative	Negative	22	Female	Yes	Yes	Yes	Yes	Yes	Yes	No	No	No	No
TB 24	Negative	Positive	18	Female	Yes	Yes	Yes	Yes	Yes	Yes	Yes	BHABI 2Year BACK	No	No
TB 25	Negative	Positive	45	Female	Yes	Yes	Yes	Yes	Yes	No	Yes	No	No	Yes
TB 26	Negative	Positive	26	Male	Yes	Yes	Yes	Yes	Yes	Yes	Yes	No	No	Yes
TB 27	Negative	Positive	25	Female	Yes	Yes	Yes	Yes	Yes	Yes	No	No	No	No
TB 28	Negative	Negative	20	Female	Yes	Yes	Yes	Yes	Yes	No	No	MOTHER 1Year BACK	No	No
TB 29	Positive	Positive	20	Male	Yes	No	Yes	Yes	Yes	Yes	No	No	No	Yes
TB 30	Negative	Negative	20	Male	Yes	No	No	No	Yes	No	Yes	Yes WIFE	No	Yes
TB 31	Positive	Positive	26	Male	Yes	No	No	No	No	No	No	Yes	No	No
TB 32	Positive	Positive	25	Female	Yes	Yes	Yes	Yes	Yes	Yes	No	No	No	No
TB 33	Negative	Negative	27	Male	Yes	No	Yes	Yes	Yes	No	Yes	No	No	No
TB 34	Positive	Positive	35	Male	Yes	No	No	No	Yes	Yes	Yes	No	No	No
TB 35	Positive	Positive	47	Male	Yes	No	No	No	Yes	Yes	No	Yes	No	No
TB 36	Positive	Negative	19	Female	Yes	No	Yes	Yes	No	Yes	No	No	No	No
TB 37	Positive	Positive	14	Male	Yes	No	No	No	No	Yes	No	No	No	No
TB 38	Positive	Positive	18	Female	Yes	Yes	No	No	Yes	Yes	No	Yes	No	No
TB 39	Negative	Negative	55	Male	Yes	No	No	No	Yes	No	Yes	Yes WIFE	No	No
TB 40	Positive	Positive	17	Female	Yes	No	Yes	Yes	Yes	Yes	Yes	No	No	No
TB 41	Positive	Negative	22	Female	No	No	No	No	Yes	Yes	Yes	Yes	No	No
TB 42	Negative	Positive	28	Male	Yes	Yes	Yes	Yes	Yes	Yes	No	No	No	No
TB 43	Positive	Positive	48	Male	Yes	Yes	Yes	Yes	Yes	Yes	No	No	No	Yes
TB 44	Positive	Positive	29	Male	Yes	No	No	No	Yes	Yes	No	No	No	No
TB 45	Positive	Positive	40	Female	Yes	No	Yes	Yes	Yes	Yes	Yes	No	No	No
TB 46	Positive	Positive	35	Male	Yes	No	Yes	Yes	Yes	Yes	No	No	No	No
TB 47	Negative	Positive	48	Male	Yes	No	Yes	Yes	Yes	Yes	No	No	No	No
TB 48	Negative	Negative	38	Female	Yes	No	Yes	Yes	Yes	No	Yes	Yes CLASS FELLOW	No	No
TB 49	Negative	Negative	23	Female	Yes	Yes	Yes	Yes	Yes	Yes	Yes	No	No	No
TB 50	Negative	Negative	21	Male	Yes	No	No	No	No	No	Yes	No	No	No
TB 51	Negative	Positive	50	Female	Yes	Yes	Yes	Yes	Yes	No	No	No	Yes	No
TB 52	Positive	Positive	17	Female	Yes	No	No	No	Yes	Yes	No	No	No	No
TB 53	Negative	Negative	50	Male	Yes	Yes	Yes	Yes	Yes	No	No	No	No	No
TB 54	Positive	Positive	57	Male	Yes	No	Yes	Yes	Yes	Yes	No	No	No	Yes
TB 55	Positive	Positive	56	Female	No	No	No	No	No	No	Yes	No	No	No
TB 56	Positive	Positive	29	Female	Yes	No	Yes	Yes	Yes	Yes	Yes	Yes	No	No
TB 57	Positive	Positive	47	Male	Yes	No	Yes	Yes	Yes	Yes	Yes	Yes	No	No
TB 58	Positive	Positive	61	Male	Yes	No	Yes	Yes	Yes	Yes	Yes	No	No	Yes
TB 59	Negative	Positive	45	Female	Yes	Yes	Yes	Yes	Yes	No	Yes	No	No	No
TB 60	Negative	Negative	32	Male	Yes	Yes	Yes	Yes	Yes	Yes	Yes	No	Yes	No
TB 61	Positive	Positive	45	Female	Yes	No	Yes	Yes	Yes	Yes	Yes	Yes	No	No
TB 62	Positive	Positive	45	Male	Yes	Yes	Yes	Yes	Yes	Yes	Yes	No	No	Yes
TB 63	Positive	Positive	40	Male	Yes	No	Yes	Yes	No	Yes	Yes	No	No	No
TB 64	Negative	Negative	40	Male	Yes	Yes	Yes	Yes	Yes	Yes	Yes	No	No	No
TB 65	Negative	Positive	30	Female	No	Yes	No	Yes	Yes	No	Yes	No	No	No
TB 66	Positive	Positive	17	Male	Yes	No	Yes	Yes	Yes	Yes	No	No	No	No
TB 67	Negative	Positive	40	Male	Yes	Yes	No	Yes	Yes	Yes	No	No	No	No
TB 68	Positive	Positive	36	Male	Yes	No	Yes	No	Yes	Yes	No	No	No	No
TB 69	Negative	Positive	20	Male	Yes	Yes	No	Yes	Yes	Yes	No	No	No	No
TB 70	Negative	Negative	15	Male	Yes	No	No	Yes	Yes	Yes	Yes	No	No	No
TB 71	Negative	Negative	60	Male	Yes	Yes	Yes	Yes	Yes	No	Yes	No	No	No
TB 72	Positive	Positive	40	Female	Yes	Yes	Yes	No	Yes	Yes	Yes	Yes	Yes	No
TB 73	Positive	Positive	35	Female	Yes	Yes	Yes	Yes	Yes	Yes	Yes	No	No	No
TB 74	Positive	Positive	26	Male	Yes	Yes	Yes	Yes	Yes	Yes	Yes	No	No	Yes
TB 75	Positive	Positive	19	Male	Yes	Yes	Yes	Yes	Yes	Yes	Yes	No	No	No
TB 76	Negative	Negative	16	Female	No	Yes	No	Yes	Yes	Yes	Yes	No	No	No
TB 77	Positive	Positive	18	Female	Yes	Yes	Yes	Yes	Yes	Yes	Yes	No	No	No
TB 78	Positive	Positive	47	Male	Yes	Yes	No	Yes	Yes	Yes	Yes	Yes	Yes	No
TB 79	Positive	Positive	21	Male	Yes	Yes	Yes	No	Yes	Yes	Yes	Yes	No	No
TB 80	Positive	Positive	70	Male	Yes	Yes	Yes	Yes	Yes	Yes	Yes	No	No	Yes
TB 81	Positive	Positive	16	Female	Yes	Yes	Yes	Yes	Yes	Yes	No	No	No	No
TB 82	Positive	Positive	50	Male	Yes	Yes	Yes	Yes	Yes	Yes	No	No	Yes 350	No
TB 83	Negative	Negative	60	Male	Yes	Yes	Yes	No	Yes	Yes	No	Yes	No	No
TB 84	Positive	Positive	32	Female	Yes	Yes	Yes	Yes	Yes	Yes	No	Yes	No	No
TB 85	Positive	Positive	60	Female	Yes	Yes	Yes	Yes	Yes	Yes	Yes	No	No	No
TB 86	Positive	Positive	27	Female	Yes	Yes	Yes	No	Yes	Yes	Yes	Yes	No	No
TB 87	Positive	Positive	26	Male	Yes	Yes	Yes	Yes	Yes	Yes	Yes	Yes	No	Yes
TB 88	Positive	Positive	20	Female	Yes	Yes	Yes	Yes	Yes	Yes	Yes	Yes	No	No
TB 89	Positive	Positive	65	Male	Yes	Yes	Yes	Yes	Yes	Yes	Yes	No	No	Yes
TB 90	Positive	Positive	26	Male	Yes	Yes	Yes	Yes	Yes	Yes	Yes	No	No	No
TB 91	Negative	Negative	15	Female	Yes	Yes	Yes	No	Yes	Yes	Yes	No	No	No
TB 92	Negative	Negative	60	Male	Yes	Yes	No	No	No	No	Yes	Yes	No	No
TB 93	Negative	Positive	25	Male	Yes	Yes	No	No	Yes	Yes	Yes	No	No	Yes
TB 94	Negative	Positive	28	Male	Yes	Yes	Yes	No	Yes	Yes	Yes	No	No	Yes
TB 95	Negative	Negative	50	Male	Yes	Yes	Yes	Yes	Yes	Yes	Yes	Yes	No	No
TB 96	Negative	Positive	18	Female	No	Yes	No	No	Yes	Yes	No	No	No	No
TB 97	Negative	Negative	23	Male	No	Yes	No	Yes	Yes	Yes	No	Yes	No	No
TB 98	Negative	Negative	45	Male	Yes	Yes	Yes	Yes	Yes	Yes	No	No	Yes 125 RANDUM	No
TB 99	Positive	Positive	19	Female	Yes	Yes	No	No	Yes	Yes	No	No	No	No
TB 100	Positive	Positive	15	Male	Yes	Yes	No	No	Yes	Yes	Yes	Yes	No	No
TB 101	Positive	Positive	50	Male	Yes	Yes	No	Yes	Yes	Yes	Yes	Yes	No	Yes
TB 102	Negative	Positive	17	Female	Yes	Yes	Yes	Yes	Yes	Yes	No	Yes	No	No
TB 103	Positive	Positive	25	Male	Yes	Yes	No	Yes	Yes	Yes	No	No	No	Yes
TB 104	Positive	Positive	35	Female	Yes	Yes	Yes	Yes	Yes	Yes	No	No	No	No
TB 105	Positive	Positive	20	Female	Yes	Yes	Yes	Yes	Yes	Yes	Yes	No	No	No
TB 106	Negative	Negative	46	Male	Yes	Yes	No	Yes	Yes	Yes	No	Yes	Yes	Yes
TB 107	Positive	Positive	64	Male	Yes	Yes	Yes	Yes	Yes	Yes	No	No	No	Yes
TB 108	Positive	Positive	15	Female	Yes	Yes	Yes	Yes	Yes	Yes	Yes	No	No	No
TB 109	Negative	Negative	40	Female	Yes	Yes	Yes	Yes	Yes	No	Yes	No	No	No
TB 110	Positive	Positive	17	Male	Yes	Yes	Yes	No	Yes	Yes	Yes	No	No	Yes
TB 111	Positive	Positive	18	Male	Yes	Yes	Yes	Yes	Yes	Yes	No	Yes	No	Yes
TB 112	Positive	Positive	28	Female	Yes	Yes	No	Yes	Yes	Yes	No	No	No	No
TB 113	Negative	Negative	45	Male	Yes	Yes	Yes	Yes	Yes	Yes	No	No	No	Yes
TB 114	Positive	Positive	22	Male	Yes	Yes	No	Yes	Yes	Yes	No	No	No	Yes
TB 115	Negative	Negative	17	Male	Yes	Yes	No	No	Yes	Yes	Yes	Yes	No	Yes
TB 116	Negative	Negative	30	Female	Yes	Yes	No	Yes	Yes	Yes	Yes	Yes	No	No
TB 117	Negative	Positive	20	Male	Yes	Yes	No	Yes	Yes	Yes	Yes	Yes	No	Yes
TB 118	Negative	Positive	25	Female	Yes	Yes	No	Yes	Yes	Yes	Yes	No	No	No
TB 119	Positive	Positive	22	Male	Yes	Yes	No	Yes	Yes	Yes	Yes	No	No	Yes
TB 120	Positive	Positive	25	Female	Yes	Yes	No	No	Yes	Yes	Yes	No	No	No
TB 121	Negative	Negative	20	Male	Yes	Yes	No	Yes	Yes	Yes	Yes	Yes	No	Yes
TB 122	Negative	Negative	25	Female	Yes	Yes	No	Yes	Yes	Yes	Yes	No	No	No
TB 123	Negative	Positive	16	Female	No	Yes	No	Yes	Yes	Yes	Yes	No	No	No
TB 124	Negative	Negative	50	Female	Yes	Yes	No	Yes	Yes	Yes	Yes	No	270 RANDOM	No
TB 125	Negative	Negative	53	Male	Yes	Yes	No	Yes	Yes	Yes	Yes	NO	No	Yes
TB 126	Negative	Positive	16	Female	No	Yes	No	NO	YES	YES	Yes	NO	NO	NO
TB 127	Positive	Positive	19	Female	No	Yes	No	Yes	Yes	Yes	Yes	NO	NO	NO
TB 128	Positive	Positive	40	Male	No	Yes	No	Yes	Yes	Yes	No	No	No	Yes
TB 129	Positive	Negative	30	Male	No	Yes	No	Yes	Yes	Yes	No	No	No	Yes
TB 130	Positive	Positive	50	Female	No	Yes	No	Yes	Yes	Yes	No	No	No	No
TB 131	Positive	Positive	27	Female	No	Yes	No	No	Yes	Yes	Yes	Yes	No	No
TB 132	Positive	Positive	36	Female	Yes	Yes	No	Yes	Yes	Yes	No	Yes	No	No
TB 133	Positive	Positive	35	Female	Yes	Yes	No	Yes	Yes	Yes	No	No	No	No
TB 134	Positive	Positive	33	Female	Yes	Yes	No	No	Yes	Yes	Yes	No	No	No
TB 135	Positive	Positive	24	Male	Yes	Yes	No	Yes	Yes	No	Yes	No	No	Yes
TB 136	Positive	Positive	19	Male	Yes	Yes	No	Yes	Yes	Yes	Yes	Yes	No	Yes
TB 137	Negative	Positive	40	Male	Yes	Yes	No	Yes	Yes	No	Yes	No	No	Yes
TB 138	Negative	Negative	22	Female	Yes	Yes	No	Yes	Yes	Yes	Yes	No	No	No
TB 139	Negative	Positive	25	Male	No	Yes	No	Yes	Yes	Yes	Yes	No	No	Yes
TB 140	Negative	Positive	70	Male	No	Yes	No	Yes	Yes	No	Yes	No	No	Yes
TB 141	Positive	Positive	48	Male	Yes	Yes	No	Yes	Yes	Yes	Yes	No	No	Yes
TB 142	Positive	Positive	24	Male	Yes	Yes	No	Yes	Yes	Yes	Yes	No	No	Yes
TB 143	Negative	Positive	31	Male	Yes	Yes	No	Yes	Yes	No	Yes	DOUGHTER 2YearBACK	No	No
TB 144	Positive	Positive	21	Male	Yes	Yes	No	Yes	Yes	Yes	Yes	Yes	No	No
TB 145	Positive	Positive	45	Male	Yes	Yes	No	Yes	Yes	Yes	No	Yes	No	No
TB 146	Positive	Positive	25	Female	No	Yes	No	No	No	No	No	No	No	No
TB 147	Positive	Positive	23	Female	Yes	Yes	No	Yes	Yes	Yes	No	No	No	No
TB 148	Positive	Positive	58	Male	Yes	Yes	No	Yes	Yes	Yes	No	No	Yes	Yes
TB 149	Negative	Negative	23	Male	Yes	Yes	No	No	No	Yes	Yes	Yes	No	No
TB 150	Positive	Positive	50	Female	Yes	Yes	No	Yes	Yes	Yes	Yes	No	Yes	No
TB 151	Negative	Positive	55	Female	Yes	Yes	No	Yes	Yes	No	No	Yes 10Year BACK	No	No
TB 152	Negative	Negative	47	Female	Yes	Yes	No	Yes	Yes	Yes	No	No	No	No
TB 153	Positive	Positive	48	Male	Yes	Yes	No	No	Yes	Yes	No	No	No	Yes
TB 154	Negative	Positive	31	Male	Yes	Yes	No	Yes	Yes	No	Yes	Yes SISTER 3Year BACK	No	No
TB 155	Negative	Negative	40	Female	Yes	Yes	No	Yes	Yes	Yes	No	Yes	No	No
TB 156	Positive	Positive	15	Male	Yes	Yes	No	No	Yes	Yes	No	Yes	No	No
TB 157	Positive	Positive	45	Male	Yes	Yes	No	Yes	Yes	Yes	Yes	No	No	No
TB 158	Negative	Negative	40	Male	Yes	Yes	No	Yes	Yes	Yes	Yes	No	No	No
TB 159	Negative	Positive	17	Female	Yes	Yes	No	Yes	Yes	No	Yes	No	No	No
TB 160	Positive	Positive	57	Female	Yes	Yes	No	No	Yes	Yes	No	Yes	No	No
TB 161	Negative	Negative	50	Male	Yes	Yes	No	No	Yes	Yes	No	No	Yes	No
TB 162	Negative	Positive	17	Male	Yes	Yes	No	No	Yes	Yes	No	No	No	No
TB 163	Negative	Positive	18	Male	Yes	Yes	No	Yes	Yes	Yes	No	Yes	No	No
TB 164	Negative	Negative	26	Female	Yes	Yes	No	Yes	Yes	Yes	Yes	No	No	No
TB 165	Positive	Positive	21	Female	Yes	Yes	No	No	Yes	No	Yes	Yes	No	No
TB 166	Positive	Positive	20	Male	Yes	Yes	No	No	No	No	Yes	Yes	No	No
TB 167	Positive	Positive	26	Male	Yes	Yes	No	Yes	Yes	Yes	Yes	No	No	No
TB 168	Negative	Positive	27	Female	Yes	Yes	No	Yes	Yes	Yes	Yes	Yes	No	No
TB 169	Negative	Negative	40	Male	Yes	Yes	No	No	Yes	Yes	Yes	Yes	150/200/ NoRMAL	No
TB 170	Positive	Positive	18	Female	Yes	Yes	No	No	Yes	Yes	Yes	Yes	No	No
TB 171	Negative	Negative	20	Male	Yes	Yes	No	Yes	Yes	Yes	Yes	No	No	No
TB 172	Negative	Negative	35	Male	Yes	Yes	No	No	Yes	Yes	Yes	No	No	Yes
TB 173	Negative	Positive	22	Male	Yes	Yes	No	Yes	Yes	Yes	Yes	No	No	No
TB 174	Positive	Positive	23	Female	Yes	Yes	No	No	Yes	Yes	Yes	No	No	No
TB 175	Positive	Positive	20	Female	Yes	Yes	No	Yes	Yes	Yes	No	No	No	No
TB 176	Positive	Positive	16	Female	Yes	Yes	No	No	Yes	Yes	No	No	No	No
TB 177	Positive	Positive	26	Female	Yes	Yes	No	Yes	Yes	Yes	No	No	No	No
TB 178	Negative	Negative	42	Male	Yes	Yes	No	Yes	Yes	Yes	No	No	No	No
TB 179	Negative	Positive	16	Female	Yes	Yes	No	Yes	Yes	Yes	Yes	No	No	No
TB 180	Negative	Negative	20	Female	Yes	Yes	No	Yes	Yes	Yes	Yes	No	No	No
TB 181	Negative	Negative	20	Female	Yes	Yes	No	Yes	No	No	Yes	No	No	No
TB 182	Negative	Negative	62	Male	Yes	Yes	No	Yes	No	No	Yes	No	No	No
TB 183	Negative	Negative	30	Female	Yes	Yes	No	NO	YES	YES	Yes	NO	NO	NO
TB 184	Negative	Negative	45	Male	Yes	Yes	No	Yes	Yes	No	Yes	No	No	No
TB 185	Negative	Negative	25	Female	Yes	Yes	No	Yes	Yes	Yes	Yes	No	No	No
TB 186	Negative	Negative	60	Male	Yes	Yes	No	Yes	Yes	No	Yes	No	No	No
TB 187	Negative	Positive	22	Male	Yes	Yes	No	Yes	Yes	Yes	Yes	Yes	No	No
TB 188	Negative	Positive	25	Male	Yes	Yes	No	No	Yes	Yes	Yes	No	No	Yes
TB 189	Negative	Positive	31	Male	Yes	Yes	No	Yes	Yes	No	Yes	Yes SISTER 3Year BACK	No	No
TB 190	Negative	Positive	55	Female	Yes	Yes	No	Yes	Yes	No	Yes	Yes 10Year BACK	No	No
TB 191	Negative	Negative	46	Male	Yes	Yes	No	Yes	Yes	Yes	Yes	MOTHER 2Year BACK	Yes	No
TB 192	Negative	Negative	26	Female	Yes	Yes	No	Yes	Yes	Yes	Yes	Yes	No	No
TB 193	Negative	Negative	53	Male	Yes	Yes	No	Yes	Yes	Yes	Yes	Yes	No	No
TB 194	Negative	Negative	30	Female	Yes	Yes	No	Yes	Yes	Yes	Yes	No	No	No
TB 195	Negative	Negative	47	Female	Yes	Yes	No	Yes	Yes	Yes	No	No	No	No
TB 196	Negative	Negative	22	Male	Yes	Yes	No	Yes	Yes	Yes	No	No	Yes	No
TB 197	Negative	Positive	16	Female	Yes	Yes	No	Yes	Yes	Yes	No	No	No	No
TB 198	Negative	Negative	17	Male	Yes	Yes	No	No	Yes	Yes	No	No	No	No
TB 199	Negative	Positive	27	Female	Yes	Yes	No	Yes	Yes	Yes	Yes	No	No	No
TB 200	Positive	Positive	21	Male	Yes	Yes	No	No	Yes	Yes	Yes	No	No	No
TB 201	Negative	Negative	27	Male	Yes	Yes	No	No	No	No	Yes	No	Yes	Yes
TB 202	Positive	Positive	25	Male	Yes	Yes	No	Yes	Yes	Yes	Yes	No	No	No
TB 203	Negative	Positive	55	Male	Yes	Yes	No	Yes	Yes	Yes	Yes	NO	NO	NO
TB 204	Positive	Positive	60	Male	Yes	Yes	No	No	No	Yes	Yes	Yes, daughter >1year	No	Yes
TB 205	Positive	Positive	38	Female	Yes	Yes	No	Yes	Yes	Yes	Yes	No	No	NO
TB 206	Positive	Positive	64	Male	Yes	Yes	No	Yes	Yes	No	Yes	No	No	NO
TB 207	Positive	Positive	18	Female	Yes	Yes	No	No	Yes	Yes	Yes	Yes sister 1 year back	No	No
TB 208	Positive	Positive	16	Male	Yes	Yes	No	Yes	Yes	Yes	Yes	Yes, uncle many year s ago	No	No
TB 209	Positive	Positive	40	Male	Yes	Yes	No	No	No	Yes	Yes	No	No	No
TB 210	Positive	Positive	45	Female	Yes	Yes	No	Yes	Yes	Yes	No	No	Yes	No
TB 211	Positive	Positive	51	Male	Yes	Yes	No	Yes	No	Yes	No	No	Yes	No
TB 212	Positive	Positive	20	Female	Yes	Yes	No	Yes	No	No	No	No	No	No
TB 213	Positive	Positive	15	Male	Yes	Yes	No	Yes	No	No	No	No	No	No
TB 214	Positive	Positive	22	Male	Yes	Yes	No	No	No	No	Yes	No	Yes	No
TB 215	Positive	Positive	24	Male	Yes	Yes	No	Yes	Yes	Yes	Yes	NO	NO	NO
TB 216	Positive	Positive	26	Male	Yes	Yes	No	Yes	Yes	Yes	Yes	Yes, at work place	No	No
TB 217	Positive	Positive	20	Male	Yes	Yes	No	No	No	No	Yes	No	No	No
TB 218	Positive	Positive	15	Female	Yes	Yes	No	Yes	No	Yes	Yes	Yes, farther 2 ago	No	No
TB 219	Positive	Positive	45	Male	Yes	Yes	No	Yes	Yes	Yes	Yes	No	Yes	No
TB 220	Positive	Positive	19	Male	Yes	Yes	No	No	Yes	Yes	Yes	No	No	No
TB 221	Positive	Positive	22	Female	Yes	Yes	No	No	No	No	Yes	No	No	No
TB 222	Positive	Positive	18	Female	Yes	Yes	No	Yes	Yes	Yes	Yes	No	No	No
TB 223	Positive	Positive	21	Male	Yes	Yes	No	Yes	Yes	Yes	Yes	No	No	yes
TB 224	Positive	Positive	72	Male	Yes	Yes	No	No	Yes	Yes	Yes	No	No	yes
TB 225	Positive	Positive	50	Male	Yes	Yes	No	No	Yes	Yes	Yes	No	No	yes
TB 226	Negative	Positive	18	Male	Yes	Yes	No	Yes	Yes	Yes	Yes	Yes, father	No	No
TB 227	Positive	Positive	60	Female	Yes	Yes	No	No	Yes	Yes	No	No	Yes	No
TB 228	Positive	Positive	28	Male	Yes	Yes	No	Yes	Yes	Yes	No	Yes, uncle many year s ago	No	No
TB 229	Positive	Positive	17	Female	Yes	Yes	No	Yes	Yes	Yes	No	No	No	No
TB 230	Positive	Positive	19	Male	Yes	Yes	No	Yes	Yes	Yes	No	No	No	No
TB 231	Positive	Positive	41	Male	Yes	Yes	No	Yes	Yes	Yes	Yes	Yes, daughter >1year	Yes	No
TB 232	Positive	Positive	42	Male	Yes	Yes	No	Yes	Yes	Yes	Yes	No	No	No
TB 233	Positive	Positive	50	Male	Yes	Yes	No	Yes	Yes	Yes	Yes	Yes, Brother	Yes	No
TB 234	Positive	Positive	16	Female	Yes	Yes	No	No	Yes	Yes	Yes	No	Yes	No
TB 235	Positive	Positive	60	Male	Yes	Yes	No	Yes	Yes	Yes	Yes	No	No	yes
TB 236	Positive	Positive	35	Female	Yes	Yes	No	Yes	No	No	Yes	No	No	No
TB 237	Positive	Positive	17	Male	Yes	Yes	No	No	Yes	Yes	Yes	Yes, uncle many year s ago	No	No
TB 238	Positive	Negative	17	Female	Yes	Yes	No	no	No	Yes	Yes	No	No	no
TB 239	Positive	Positive	17	Female	Yes	Yes	No	Yes	Yes	No	Yes	Yes, morther	No	No
TB 240	Positive	Positive	21	Male	Yes	Yes	No	Yes	Yes	No	Yes	No	No	No
TB 241	Positive	Positive	23	Female	Yes	Yes	No	Yes	Yes	Yes	Yes	No	No	No
TB 242	Positive	Positive	50	Female	Yes	Yes	No	Yes	No	Yes	No	No	Yes	No
TB 243	Positive	Positive	17	Male	Yes	Yes	No	Yes	No	No	No	No	No	No
TB 244	Positive	Positive	55	Female	Yes	Yes	No	Yes	Yes	Yes	No	No	No	No
TB 245	Positive	Positive	30	Male	Yes	Yes	No	Yes	Yes	Yes	No	No	No	No
TB 246	Positive	Positive	48	Female	Yes	Yes	No	Yes	Yes	Yes	Yes	Yes	Yes	Yes
TB 247	Positive	Positive	28	Male	Yes	Yes	No	Yes	No	Yes	Yes	No	No	No
TB 248	Positive	Positive	45	Male	Yes	Yes	No	Yes	No	Yes	Yes	No	No	No
TB 249	Positive	Positive	50	Male	Yes	Yes	No	Yes	Yes	Yes	Yes	Yes	Yes	No
TB 250	Positive	Positive	60	Male	Yes	Yes	No	Yes	Yes	Yes	Yes	No	No	Yes
TB 251	Positive	Positive	35	Male	Yes	Yes	No	Yes	Yes	Yes	No	No	No	No
TB 252	Positive	Positive	40	Male	Yes	Yes	No	Yes	Yes	Yes	No	No	No	No
TB 253	Positive	Positive	33	Male	Yes	Yes	No	No	Yes	Yes	Yes	No	No	No
TB 254	Positive	Positive	27	Male	Yes	Yes	No	No	Yes	Yes	Yes	No	No	No
TB 255	Positive	Positive	55	Male	Yes	Yes	No	Yes	Yes	Yes	Yes	No	Yes	Yes
TB 256	Positive	Positive	28	Female	Yes	Yes	Yes	Yes	No	Yes	Yes	No	No	No
TB 257	Positive	Positive	54	Male	Yes	Yes	No	No	No	Yes	No	No	Yes	No
TB 258	Positive	Positive	28	Male	Yes	Yes	No	Yes	Yes	Yes	No	No	No	No
TB 259	Positive	Positive	42	Male	Yes	Yes	No	No	Yes	Yes	No	No	No	Yes
TB 260	Positive	Positive	48	Male	Yes	Yes	No	Yes	Yes	Yes	No	No	No	No
TB 261	Positive	Positive	25	Male	Yes	Yes	No	Yes	Yes	Yes	No	No	Yes	Yes
TB 262	Positive	Positive	38	Female	Yes	Yes	No	No	Yes	Yes	No	No	No	No
TB 263	Positive	Positive	68	Female	Yes	Yes	No	Yes	Yes	Yes	No	No	No	No
TB 264	Positive	Positive	24	Male	Yes	Yes	Yes	Yes	No	Yes	Yes	No	No	No
TB 265	Positive	Positive	29	Female	Yes	Yes	No	Yes	No	Yes	No	No	No	No
TB 266	Positive	Positive	25	Male	Yes	Yes	No	Yes	Yes	Yes	No	No	No	No
TB 267	Positive	Positive	50	Female	Yes	Yes	No	Yes	No	Yes	Yes	No	No	No
TB 268	Positive	Positive	45	Male	Yes	Yes	No	Yes	No	Yes	Yes	Yes	Yes	No
TB 269	Positive	Positive	38	Male	Yes	Yes	No	No	No	Yes	Yes	No	No	Yes
TB 270	Positive	Positive	26	Male	Yes	Yes	No	No	Yes	Yes	Yes	No	No	No
TB 271	Positive	Positive	17	Male	Yes	Yes	No	No	No	Yes	Yes	No	No	No
TB 272	Positive	Positive	24	Female	Yes	Yes	Yes	No	No	Yes	v	No	No	No
TB 273	Positive	Positive	18	Male	Yes	Yes	No	Yes	Yes	Yes	Yes	No	No	No
TB 274	Positive	Positive	55	Male	Yes	Yes	No	Yes	No	Yes	Yes	No	No	Yes
TB 275	Positive	Positive	75	Male	Yes	Yes	No	Yes	Yes	Yes	No	No	Yes	Yes
TB 276	Positive	Positive	18	Male	Yes	Yes	No	Yes	Yes	Yes	Yes	Yes	No	No
TB 277	Positive	Positive	24	Male	Yes	Yes	No	Yes	No	No	Yes	No	No	No
TB 278	Positive	Positive	23	Female	Yes	Yes	Yes	No	Yes	Yes	Yes	No	No	No
TB 279	Positive	Positive	22	Female	Yes	Yes	No	No	Yes	Yes	Yes	No	No	No
TB 280	Positive	Positive	55	Male	Yes	Yes	No	Yes	Yes	Yes	Yes	No	Yes	Yes
TB 281	Positive	Positive	17	Female	Yes	Yes	No	Yes	Yes	Yes	Yes	Yes	No	No
TB 282	Positive	Positive	27	Male	Yes	Yes	No	Yes	Yes	Yes	No	Yes	No	No
TB 283	Positive	Positive	20	Female	Yes	Yes	No	Yes	Yes	Yes	Yes	Yes	No	No
TB 284	Positive	Positive	35	Male	Yes	Yes	No	No	Yes	Yes	Yes	No	No	No
TB 285	Positive	Positive	27	Male	Yes	Yes	No	Yes	No	Yes	Yes	Yes	No	No
TB 286	Positive	Positive	33	Male	Yes	Yes	No	Yes	No	Yes	Yes	No	No	No
TB 287	Positive	Positive	17	Male	Yes	Yes	No	No	No	No	Yes	No	No	No
TB 288	Positive	Positive	19	Female	Yes	Yes	Yes	Yes	Yes	Yes	Yes	Yes	No	No
TB 289	Positive	Positive	38	Female	Yes	Yes	No	Yes	No	Yes	No	No	Yes	No
TB 290	Positive	Positive	35	Male	Yes	Yes	No	Yes	No	Yes	No	No	Yes	No
TB 291	Positive	Positive	38	Male	Yes	Yes	No	Yes	Yes	Yes	No	No	No	No
TB 292	Positive	Positive	26	Male	Yes	Yes	No	Yes	No	Yes	Yes	No	No	Yes
TB 293	Positive	Positive	60	Male	Yes	Yes	No	Yes	Yes	Yes	No	Yes	Yes	Yes
TB 294	Positive	Positive	25	Female	No	No	No	Yes	Yes	Yes	Yes	Yes	No	No
TB 295	Positive	Positive	17	Female	Yes	Yes	No	Yes	No	Yes	Yes	Yes	No	No
TB 296	Positive	Positive	40	Male	No	No	No	Yes	Yes	Yes	Yes	No	No	No
TB 297	Positive	Positive	15	Male	No	No	No	No	No	Yes	Yes	Yes	No	No
TB 298	Positive	Positive	45	Female	No	No	Yes	Yes	No	Yes	No	No	No	No
TB 299	Positive	Positive	15	Female	Yes	Yes	No	Yes	No	Yes	Yes	Yes	No	No
TB 300	Positive	Positive	50	Male	Yes	Yes	No	Yes	No	Yes	Yes	No	Yes	No
TB 301	Positive	Positive	27	Male	Yes	Yes	No	No	Yes	Yes	Yes	No	No	No
TB 302	Positive	Positive	55	Male	Yes	Yes	No	Yes	Yes	Yes	No	No	Yes	Yes
TB 303	Positive	Positive	30	Female	Yes	Yes	No	No	No	No	No	No	No	No
TB 304	Positive	Positive	45	Female	Yes	Yes	No	Yes	Yes	Yes	No	No	Yes	No
TB 305	Positive	Positive	29	Male	Yes	Yes	Yes	Yes	Yes	Yes	Yes	No	No	No
TB 306	Positive	Positive	35	Male	Yes	Yes	No	No	No	Yes	No	No	No	No
TB 307	Positive	Positive	70	Male	Yes	Yes	No	Yes	No	Yes	No	No	No	Yes
TB 308	Positive	Positive	28	Female	Yes	Yes	Yes	Yes	No	Yes	Yes	No	No	No
TB 309	Positive	Positive	54	Male	Yes	Yes	No	No	No	Yes	Yes	Yes	Yes	No
TB 310	Positive	Positive	28	Male	Yes	Yes	No	Yes	Yes	Yes	Yes	No	No	No
TB 311	Positive	Positive	42	Male	Yes	Yes	No	No	Yes	Yes	Yes	Yes	No	Yes
TB 312	Positive	Positive	75	Male	Yes	Yes	No	Yes	Yes	Yes	No	No	Yes	Yes
TB 313	Positive	Positive	48	Male	Yes	Yes	No	Yes	Yes	Yes	No	No	Yes	Yes
TB 314	Positive	Positive	48	Male	Yes	Yes	No	Yes	Yes	Yes	No	No	No	Yes
TB 315	Positive	Positive	25	Male	Yes	Yes	No	Yes	Yes	Yes	Yes	No	Yes	Yes
TB 316	Positive	Positive	38	Female	Yes	Yes	No	No	Yes	Yes	No	Yes	No	No
TB 317	Positive	Positive	68	Female	Yes	Yes	No	Yes	Yes	Yes	No	No	No	No
TB 318	Positive	Positive	24	Male	Yes	Yes	Yes	Yes	No	Yes	Yes	No	No	No
TB 319	Positive	Positive	33	Male	Yes	Yes	No	Yes	No	Yes	Yes	No	No	No
TB 320	Positive	Positive	17	Male	Yes	Yes	No	No	No	No	Yes	No	No	No
TB 321	Positive	Positive	19	Female	Yes	Yes	No	Yes	Yes	Yes	Yes	Yes	No	No
TB 322	Positive	Positive	23	Female	Yes	Yes	No	Yes	Yes	Yes	Yes	Yes	No	No
TB 323	Positive	Positive	22	Male	Yes	Yes	No	No	Yes	Yes	No	No	No	Yes
TB 324	Positive	Positive	38	Female	Yes	Yes	No	Yes	No	Yes	No	No	Yes	No
TB 325	Positive	Positive	35	Male	Yes	Yes	No	Yes	No	Yes	No	No	Yes	No
TB 326	Positive	Positive	38	Male	Yes	Yes	No	Yes	Yes	Yes	No	No	No	No
TB 327	Positive	Positive	26	Male	Yes	Yes	No	Yes	No	Yes	No	No	No	Yes
TB 328	Positive	Positive	35	Female	Yes	Yes	No	Yes	Yes	Yes	No	Yes	No	No
TB 329	Positive	Positive	22	Male	Yes	Yes	No	Yes	Yes	Yes	No	Yes	No	No
TB 330	Positive	Positive	40	Male	No	No	Yes	Yes	Yes	No	Yes	No	No	No
TB 331	Positive	Positive	27	Male	Yes	Yes	Yes	Yes	No	No	No	No	No	No
TB 332	Positive	Positive	45	Female	Yes	Yes	No	Yes	No	Yes	No	No	Yes	No
TB 333	Positive	Positive	21	Male	Yes	Yes	No	Yes	No	Yes	Yes	No	No	No
TB 334	Positive	Positive	35	Female	No	No	Yes	Yes	No	Yes	Yes	No	No	No
TB 335	Positive	Positive	50	Male	Yes	Yes	No	Yes	No	Yes	Yes	Yes	Yes	No
TB 336	Positive	Positive	16	Male	Yes	Yes	No	Yes	No	Yes	Yes	Yes	Yes	No
TB 337	Positive	Positive	41	Male	Yes	Yes	No	Yes	No	Yes	Yes	No	No	No
TB 338	Positive	Positive	15	Male	Yes	Yes	No	No	No	Yes	Yes	No	No	No
TB 339	Positive	Positive	29	Male	Yes	Yes	No	Yes	No	Yes	Yes	No	No	Yes
TB 340	Positive	Positive	20	Male	Yes	Yes	No	Yes	No	Yes	Yes	No	No	Yes
TB 341	Negative	Positive	20	Male	Yes	Yes	No	No	No	Yes	Yes	Yes	No	Yes
TB 342	Negative	Positive	28	Male	Yes	Yes	No	No	Yes	No	Yes	No	No	Yes
TB 343	Negative	Positive	25	Male	Yes	Yes	No	No	No	Yes	Yes	No	No	Yes
TB 344	Negative	Positive	20	Male	Yes	Yes	No	Yes	No	Yes	Yes	No	No	Yes
TB 345	Negative	Negative	30	Male	Yes	Yes	No	No	No	Yes	Yes	No	No	Yes
TB 346	Negative	Positive	33	Female	Yes	Yes	No	Yes	No	Yes	Yes	No	No	No
TB 347	Negative	Positive	30	Female	Yes	Yes	No	No	No	Yes	No	No	Yes	No
TB 348	Negative	Positive	47	Male	No	No	No	No	Yes	Yes	No	Yes	No	Yes
TB 349	Negative	Positive	17	Male	Yes	Yes	Yes	No	No	No	No	No	No	Yes
TB 350	Negative	Positive	55	Male	Yes	Yes	Yes	No	Yes	Yes	Yes	Yes	Yes	Yes
TB 351	Negative	Positive	52	Male	Yes	Yes	No	Yes	No	No	No	No	No	Yes
TB 352	Negative	Positive	30	Female	Yes	Yes	No	No	Yes	Yes	No	Yes	No	No
TB 353	Negative	Positive	34	Male	Yes	Yes	No	Yes	Yes	Yes	Yes	No	No	Yes
TB 354	Negative	Negative	24	Male	Yes	Yes	No	No	No	No	Yes	No	No	Yes
TB 355	Negative	Positive	15	Male	yes	yes	No	No	Yes	Yes	Yes	Yes	No	Yes
TB 356	Negative	Positive	17	Female	yes	yes	No	No	Yes	Yes	Yes	Yes	No	No
TB 357	Positive	Positive	40	Male	yes	yes	Yes	Yes	Yes	Yes	Yes	No	No	Yes
TB 358	Positive	Positive	60	Male	yes	yes	Yes	Yes	Yes	Yes		Yes	No	Yes
TB 359	Positive	Positive	43	Male	yes	yes	No	No	Yes	Yes	No	No	No	Yes
TB 360	Positive	Positive	51	Male	yes	yes	No	Yes	No	Yes	Yes	No	No	Yes
TB 361	Positive	Positive	50	Male	yes	yes	Yes	Yes	Yes	Yes	Yes	Yes	No	Yes
TB 362	Negative	Negative	17	Male	yes	yes	Yes	Yes	Yes	Yes	Yes	Yes	No	No
TB 363	Negative	Positive	55	Female	yes	yes	No	Yes	Yes	Yes	Yes	No	yes	No
TB 364	Negative	Positive	26	Male	yes	yes	Yes	Yes	No	Yes	Yes	No	No	Yes
TB 365	Negative	Positive	50	Female	yes	yes	No	Yes	Yes	Yes	Yes	No	yes	No
TB 366	Negative	Positive	45	Female	yes	yes	No	Yes	No	Yes	Yes	No	No	No
TB 367	Negative	Positive	65	Female	yes	yes	No	Yes	No	Yes	No	No	yes	No
TB 368	Negative	Positive	25	Male	yes	yes	Yes	Yes	No	Yes	Yes	Yes	No	Yes
TB 369	Negative	Positive	24	Male	yes	yes	No	No	No	Yes	Yes	Yes	No	Yes
TB 370	Negative	Positive	20	Male	yes	yes	No	No	Yes	Yes	No	No	No	Yes
TB 371	Negative	Positive	65	Male	yes	yes	Yes	Yes	Yes	Yes	Yes	No	No	Yes
TB 372	Positive	Positive	27	Male	yes	yes	No	Yes	Yes	Yes	No	No	No	Yes
TB 373	Positive	Positive	23	Male	yes	yes	No	Yes	Yes	Yes	No	No	No	Yes
TB 374	Negative	Positive	25	Male	yes	yes	No	Yes	Yes	Yes	No	No	No	Yes
TB 375	Negative	Positive	22	Male	yes	yes	No	Yes	Yes	No		No	No	Yes
TB 376	Positive	Positive	40	Female	yes	yes	No	Yes	Yes	Yes	No	No	Yes	No
TB 377	Positive	Positive	50	Female	yes	yes	No	Yes	Yes	Yes	No	No	No	No
TB 378	Positive	Positive	65	Female	yes	yes	No	Yes	Yes	Yes	No	No	No	No
TB 379	Positive	Positive	20	Male	yes	yes	No	Yes	No	No	Yes	No	No	Yes
TB 380	Positive	Positive	54	Male	yes	yes	No	Yes	Yes	Yes	Yes	No	No	Yes
TB 381	Positive	Positive	28	Female	yes	yes	Yes	Yes	Yes	Yes	No	No	No	No
TB 382	Positive	Positive	22	Male	yes	yes	Yes	Yes	Yes	Yes	Yes	No	No	Yes
TB 383	Positive	Positive	32	Male	yes	yes	Yes	Yes	Yes	Yes	No	No	No	Yes
TB 384	Positive	Positive	22	Male	yes	yes	No	Yes	Yes	Yes	Yes	Yes	No	Yes
TB 385	Positive	Positive	60	Female	yes	yes	No	Yes	Yes	Yes	No	No	Yes	No
TB 386	Positive	Positive	80	Male	yes	yes	No	Yes	Yes	Yes	No	Yes	No	Yes
TB 387	Positive	Positive	20	Male	yes	yes	Yes	Yes	Yes	Yes	No	Yes	No	Yes
TB 388	Positive	Positive	20	Male	yes	yes	Yes	Yes	Yes	Yes	Yes	No	No	Yes
TB 389	Negative	Positive	13	Female	yes	yes	No	Yes	Yes	Yes	No	Yes	No	No
TB 390	Negative	Positive	28	Female	yes	yes	No	Yes	Yes	Yes	Yes	Yes	No	No
TB 391	Negative	Positive	65	Female	yes	yes	No	Yes	Yes	Yes	No	No	Yes	No
TB 392	Negative	Negative	43	Male	yes	yes	Yes	Yes	Yes	Yes	No	No	Yes	Yes
TB 393	Negative	Negative	24	Male	yes	yes	No	Yes	Yes	Yes	No	Yes	No	Yes
TB 394	Positive	Negative	40	Male	yes	yes	Yes	Yes	Yes	Yes	No	No	Yes	Yes
TB 395	Positive	Positive	18	Female	yes	yes	No	Yes	Yes	Yes	Yes	Yes	No	No
TB 396	Positive	Positive	14	Female	yes	yes	No	Yes	Yes	Yes	Yes	No	No	No
TB 397	Positive	Positive	35	Female	yes	yes	No	Yes	Yes	Yes	Yes	No	No	No
TB 398	Positive	Negative	55	Female	yes	yes	No	Yes	yes	Yes	Yes	No	Yes	No
TB 399	Positive	Positive	22	Male	yes	yes	Yes	Yes	Yes	Yes	Yes	No	No	Yes
TB 400	Positive	Positive	32	Male	yes	yes	Yes	Yes	Yes	Yes	No	No	No	Yes

## Sheet: HC
Sample No.	TB GOLD	Age	Gender	Cough Yes/No	Fever Yes/No	Night Sweets Yes/No	Loss of Appetite Yes/No	Weight loss Yes/No	BCG Scar Yes/No	History of close contact Yes/No	Diabetsies Yes/No	Smoking Yes/No
Hc 01	Negative	33	Female	No	No	No	No	No	No	No	No	No
HC 02	Negative	29	Male	No	No	No	No	No	Yes	Yes	Yes	Yes
HC 03	Negative	32	Male	No	No	No	No	No	Yes	No	No	No
HC 04	Negative	37	Male	No	No	No	No	No	Yes	Yes	No	No
HC 05	Negative	29	Female	No	No	No	No	No	Yes	Yes	No	No
HC 06	Negative	30	Female	No	No	No	No	No	Yes	Yes	No	No
HC 07	Negative	28	Male	No	No	No	No	No	Yes	Yes	No	No
HC 08	Negative	30	Male	No	No	No	No	No	Yes	No	No	No
HC 09	Negative	29	Female	No	No	No	No	No	Yes	No	No	No
HC 10	Negative	36	Male	Yes	No	No	No	Yes	Yes	Yes	No	No
HC 11	Negative	32	Male	No	No	No	No	No	Yes	Yes	No	No
HC 12	Negative	30	Female	No	No	No	No	No	Yes	Yes	Yes	Yes
HC 13	Negative	28	Male	No	No	No	No	No	Yes	Yes	Yes	Yes
HC 14	Negative		Male	No	No	No	No	No	Yes	No	No	No
HC 15	Negative	74	Male	No	No	No	No	No	Yes	No	No	No
HC 16	Negative	48	Male	No	No	No	No	No	Yes	No	No	No
HC 17	Negative	20	Female	yes	No	No	No	No	Yes	Yes	No	No
HC 18	Negative	27	Female	No	No	No	No	No	Yes	No	No	No
HC 19	Negative	24	Male	No	No	No	No	No	Yes	No	No	No
HC 20	Negative	25	Male	yes	No	No	No	No	Yes	Yes	No	No
HC 21	Negative		Male	no	No	No	No	No	Yes	No	No	No
HC 22	Negative	65	Female	no	No	No	No	No	Yes	No	No	No
HC 23	Negative	60	Male	no	No	No	No	No	Yes	No	No	No
HC 24	Negative	25	Female	no	No	No	No	No	Yes	No	No	No
HC 25	Negative	50	Female	no	No	No	No	No	Yes	No	No	No
HC 26	Negative	21	Female	no	No	No	No	No	Yes	No	No	No
HC 27	Negative	23	Male	no	No	No	No	No	Yes	No	Yes	Yes
HC 28	Negative	23	Male	no	No	No	No	No	Yes	No	No	No
HC 29	Negative	24	Male	no	No	No	No	No	Yes	No	No	No
HC 30	Negative	23	Male	no	No	No	No	No	Yes	No	No	No
HC 31	Negative	28	Male	no	No	No	No	No	Yes	No	No	No
HC 32	Negative	31	Male	no	No	No	No	No	Yes	No	No	No
HC 33	Negative	36	Male	no	No	No	No	No	Yes	No	No	No
HC 34	Negative	29	Male	no	No	No	No	No	Yes	Yes	No	No
HC 35	Negative	32	Male	Yes	No	No	No	No	Yes	No	No	Yes
HC 36	Negative	28	Male	no	No	No	No	No	Yes	No	No	No
HC 37	Negative	25	Male	no	No	No	No	No	Yes	No	No	No
HC 38	Negative	28	Male	no	No	No	No	No	Yes	No	No	No
HC 39	Negative	35	Female	no	No	No	No	No	Yes	No	No	No
HC 40	Negative	10	Male	no	No	No	No	No	Yes	No	No	No
HC 41	Negative	36	Female	no	No	No	No	No	Yes	No	No	No
HC 42	Negative	54	Male	no	No	No	No	No	Yes	No	No	Yes
HC 43	Negative	28	Male	no	No	No	No	Yes	Yes	No	No	Yes
HC 44	Negative	27	Male	no	No	No	No	No	Yes	No	No	No
HC 45	Negative	31	Male	no	No	No	No	No	Yes	No	No	No
HC 46	Negative	52	Male	no	No	No	No	No	Yes	No	No	No
HC 47	Negative	24	Male	no	No	No	No	No	Yes	No	No	No
HC 48	Negative	7	Male	Yes	No	Yes	No	Yes	Yes	No	Yes	No
HC 49	Negative	35	Female	Yes	No	Yes	No	No	Yes	No	No	No
HC 50	Negative	40	Male	no	No	No	No	No	Yes	No	No	No
HC 51	Negative	31	Female	no	No	No	No	No	Yes	No	No	No
HC 52	Negative	33	Male	no	No	No	No	No	Yes	No	No	Yes
HC 53	Negative	33	Male	no	No	No	No	No	Yes	Yes	No	No
HC 54	Negative	21	Male	no	No	No	No	No	Yes	No	No	No
HC 55	Negative	22	Male	no	No	No	No	No	Yes	No	No	No
HC 56	Negative	21	Male	Yes	No	No	No	No	Yes	No	No	No
HC 57	Negative	22	Female	no	Yes	No	Yes	No	Yes	Yes	No	No
HC 58	Negative	23	Female	no	No	No	No	No	Yes	No	No	No
HC 59	Negative	21	Male	no	No	No	No	No	Yes	No	No	No
HC 60	Negative	23	Female	no	No	No	No	No	Yes	No	No	No
HC 61	Negative	25	Female	no	No	No	No	No	Yes	No	No	No
HC 62	Negative	38	Male	no	No	No	No	No	Yes	Yes	Yes	No
HC 63	Negative	23	Male	no	No	No	No	No	Yes	No	Yes	No
HC 64	Negative	21	Male	no	No	No	No	No	Yes	No	Yes	No
HC 65	Negative	20	Male	no	No	No	No	No	Yes	No	No	No
HC 66	Negative	17	Male	no	No	No	No	No	Yes	No	No	No
HC 67	Negative	22	Male	no	No	No	No	No	Yes	No	No	No
HC 68	Negative	24	Male	no	No	No	No	No	Yes	No	No	No
HC 69	Negative	22	Female	no	No	No	No	No	Yes	No	No	No
HC 70	Negative	21	Female	no	No	No	No	No	Yes	No	No	No
HC 71	Negative	20	Female	no	No	No	No	No	Yes	No	No	No
HC 72	Negative	20	Female	no	No	No	No	No	Yes	No	No	No
HC 73	Negative	20	Male	no	No	No	No	No	Yes	Yes	No	No
HC 74	Negative	20	Male	no	No	No	No	No	Yes	Yes	No	No
HC 75	Negative	21	Male	no	No	No	No	No	Yes	No	No	No
HC 76	Negative	20	Male	no	No	No	No	No	Yes	No	No	No
HC 77	Negative	21	Male	no	No	No	No	No	Yes	No	No	No
HC 78	Negative	21	Male	Yes	Yes	No	No	No	Yes	No	No	No
HC 79	Negative	20	Male	no	No	No	No	No	Yes	No	No	No
HC 80	Negative	16	Male	no	No	No	No	No	Yes	No	No	No
HC 81	Negative	25	Female	no	No	No	No	No	Yes	No	No	No
HC 82	Negative	22	Male	no	No	No	No	No	Yes	No	No	No
HC 83	Negative	22	Male	Yes	No	No	No	No	Yes	No	No	No
HC 84	Negative	30	Male	no	No	No	No	No	Yes	No	No	Yes
HC 85	Negative	28	Male	no	No	No	No	No	Yes	Yes	No	No
HC 86	Negative	23	Male	no	No	No	No	No	Yes	No	No	No
HC 87	Negative	25	Male	no	No	No	No	No	Yes	No	No	No
HC 88	Negative	24	Female	no	No	No	No	No	Yes	No	No	No
HC 89	Negative	23	Female	no	No	No	No	No	Yes	No	No	No
HC 90	Negative	23	Female	no	No	No	No	No	Yes	No	No	No
HC 91	Negative	22	Male	no	No	No	No	No	Yes	No	No	No
HC 92	Negative	23	Male	no	No	No	No	No	Yes	No	No	No
HC 93	Negative	21	Male	no	No	No	No	No	Yes	No	No	No
HC 94	Negative	21	Male	no	No	No	No	No	Yes	No	No	No
HC 95	Negative	21	Female	no	No	No	No	No	Yes	No	No	No
HC 96	Negative	20	Female	no	No	No	No	No	Yes	No	No	No
HC 97	Negative	24	Female	no	No	No	No	No	Yes	No	No	No
HC 98	Negative	23	Male	no	No	No	No	No	Yes	No	No	No
HC 99	Negative	21	Female	no	No	No	No	No	Yes	Yes	No	No
HC 100	Negative	20	Female	no	No	No	No	No	Yes	Yes	No	No
HC 101	Negative	35	Female	Yes	No	No	No	No	Yes	No	No	No
HC 102	Negative	40	Male	no	No	No	No	No	Yes	No	No	No
HC 103	Negative	31	Female	no	No	No	No	No	Yes	No	No	No
HC 104	Negative	33	Male	no	No	No	No	No	Yes	No	No	Yes
HC 105	Negative	33	Male	no	No	No	No	No	Yes	Yes	No	No
HC 106	Negative	21	Male	no	No	No	No	No	Yes	No	No	No
HC 107	Negative	22	Male	no	No	No	No	No	Yes	No	No	No
HC 108	Negative	21	Male	Yes	No	No	No	No	Yes	No	No	No
HC 109	Negative	22	Female	no	Yes	No	Yes	No	Yes	Yes	No	No
HC 110	Negative	23	Female	no	No	No	No	No	Yes	No	No	No
HC 111	Negative	21	Male	no	No	No	No	No	Yes	No	No	No
HC 112	Negative	23	Female	no	No	No	No	No	Yes	No	No	No
HC 113	Negative	25	Female	no	No	No	No	No	Yes	No	No	No
HC 114	Negative	38	Male	no	No	No	No	No	Yes	Yes	No	No
HC 115	Negative	23	Male	no	No	No	No	No	Yes	No	No	No
HC 116	Negative	21	Male	no	No	No	No	No	Yes	No	No	No
HC 117	Negative	20	Male	no	No	No	No	No	Yes	No	No	No
HC 118	Negative	17	Male	no	No	No	No	No	Yes	No	No	No
HC 119	Negative	22	Male	no	No	No	No	No	Yes	No	No	No
HC 120	Negative	24	Male	no	No	No	No	No	Yes	No	No	No
HC 121	Negative	35	Female	Yes	No	No	No	No	Yes	No	No	No
HC 122	Negative	40	Male	no	No	No	No	No	Yes	No	Yes	No
HC 123	Negative	31	Female	no	No	No	No	No	Yes	No	Yes	No
HC 124	Negative	33	Male	no	No	No	No	No	Yes	No	Yes	Yes
HC 125	Negative	33	Male	no	No	No	No	No	Yes	Yes	No	No
HC 126	Negative	21	Male	no	No	No	No	No	Yes	No	No	No
HC 127	Negative	22	Male	no	No	No	No	No	Yes	No	No	No
HC 128	Negative	21	Male	Yes	No	No	No	No	Yes	No	No	No
HC 129	Negative	22	Female	no	Yes	No	No	No	Yes	Yes	Yes	Yes
HC 130	Negative	23	Female	no	No	No	No	No	Yes	No	Yes	Yes
HC 131	Negative	21	Male	no	No	No	No	No	Yes	No	No	No
HC 132	Negative	23	Female	no	No	No	No	No	Yes	No	No	No
HC 133	Negative	25	Female	no	No	No	No	No	Yes	No	No	No
HC 134	Negative	38	Male	no	No	No	No	No	Yes	Yes	No	No
HC 135	Negative	23	Male	no	No	No	No	No	Yes	No	No	No
HC 136	Negative	21	Male	no	No	No	No	No	Yes	No	No	No
HC 137	Negative	20	Male	no	No	No	No	No	Yes	No	No	No
HC 138	Negative	17	Male	no	No	No	No	No	Yes	No	No	No
HC 139	Negative	22	Male	no	No	No	No	No	Yes	No	No	No
HC 140	Negative	24	Male	no	No	No	No	No	Yes	No	No	No
HC 141	Negative	24	Male	no	No	No	No	No	Yes	No	No	No
